# Supplementary material for: Machine learning for the meta-analyses of microbial pathogens’ volatile signatures
Source: Sci Rep. 2018 Feb 20;8:3360. doi: 10.1038/s41598-018-21544-1 (PMC5820279; doi:10.1038/s41598-018-21544-1)
Supplement: Supplementary file 2 — Supporting Dataset [file 41598_2018_21544_MOESM2_ESM.xlsx]

## Sheet: tableS2_pathogen-VOC_papers
Experiment	Paper	Pathogen	Classification	VOC	PubChem ID	Analytical Method	Sample origin
1	1	Pseudomonas aeruginosa	Gram negative bacterium	1-butanol	263	SIFT-MS analysis	ATCC 15692
1	1	Pseudomonas aeruginosa	Gram negative bacterium	1-pentanol	6276	SIFT-MS analysis	ATCC 15692
1	1	Pseudomonas aeruginosa	Gram negative bacterium	ammonia	222	SIFT-MS analysis	ATCC 15692
1	1	Pseudomonas aeruginosa	Gram negative bacterium	ethanol	702	SIFT-MS analysis	ATCC 15692
1	1	Pseudomonas aeruginosa	Gram negative bacterium	formaldehyde	712	SIFT-MS analysis	ATCC 15692
1	1	Pseudomonas aeruginosa	Gram negative bacterium	hydrogen sulfide	402	SIFT-MS analysis	ATCC 15692
1	1	Pseudomonas aeruginosa	Gram negative bacterium	isoprene	6557	SIFT-MS analysis	ATCC 15692
1	1	Pseudomonas aeruginosa	Gram negative bacterium	methanethiol	878	SIFT-MS analysis	ATCC 15692
1	1	Pseudomonas aeruginosa	Gram negative bacterium	trimethylamine	1146	SIFT-MS analysis	ATCC 15692
2	1	Pseudomonas aeruginosa	Gram negative bacterium	1-butanol	263	SIFT-MS analysis	ATCC 9027
2	1	Pseudomonas aeruginosa	Gram negative bacterium	ammonia	222	SIFT-MS analysis	ATCC 9027
2	1	Pseudomonas aeruginosa	Gram negative bacterium	dimethyl disulfide	12232	SIFT-MS analysis	ATCC 9027
2	1	Pseudomonas aeruginosa	Gram negative bacterium	ethanol	702	SIFT-MS analysis	ATCC 9027
2	1	Pseudomonas aeruginosa	Gram negative bacterium	formaldehyde	712	SIFT-MS analysis	ATCC 9027
2	1	Pseudomonas aeruginosa	Gram negative bacterium	hydrogen sulfide	402	SIFT-MS analysis	ATCC 9027
2	1	Pseudomonas aeruginosa	Gram negative bacterium	methanethiol	878	SIFT-MS analysis	ATCC 9027
2	1	Pseudomonas aeruginosa	Gram negative bacterium	pyrrole	8027	SIFT-MS analysis	ATCC 9027
2	1	Pseudomonas aeruginosa	Gram negative bacterium	trimethylamine	1146	SIFT-MS analysis	ATCC 9027
3	2	Pseudomonas aeruginosa	Gram negative bacterium	isopentanol	31260	GC-MS analysis	ATCC 27853
3	2	Pseudomonas aeruginosa	Gram negative bacterium	ethanol	702	GC-MS analysis	ATCC 27853
3	2	Pseudomonas aeruginosa	Gram negative bacterium	2-butanol	6568	GC-MS analysis	ATCC 27853
3	2	Pseudomonas aeruginosa	Gram negative bacterium	2-nonanone	13187	GC-MS analysis	ATCC 27853
3	2	Pseudomonas aeruginosa	Gram negative bacterium	2-heptanone	8051	GC-MS analysis	ATCC 27853
3	2	Pseudomonas aeruginosa	Gram negative bacterium	4-heptanone	31246	GC-MS analysis	ATCC 27853
3	2	Pseudomonas aeruginosa	Gram negative bacterium	3-octanone	246728	GC-MS analysis	ATCC 27853
3	2	Pseudomonas aeruginosa	Gram negative bacterium	2-butanone	6569	GC-MS analysis	ATCC 27853
3	2	Pseudomonas aeruginosa	Gram negative bacterium	methyl isobutyl ketone	7909	GC-MS analysis	ATCC 27853
3	2	Pseudomonas aeruginosa	Gram negative bacterium	ethyl acetate	8857	GC-MS analysis	ATCC 27853
3	2	Pseudomonas aeruginosa	Gram negative bacterium	methyl 2-methylbutyrate	13357	GC-MS analysis	ATCC 27853
3	2	Pseudomonas aeruginosa	Gram negative bacterium	methyl methacrylate	6658	GC-MS analysis	ATCC 27853
3	2	Pseudomonas aeruginosa	Gram negative bacterium	ethyl 2-methylbutyrate	24020	GC-MS analysis	ATCC 27853
3	2	Pseudomonas aeruginosa	Gram negative bacterium	2-methylbutyl isobutyrate	97883	GC-MS analysis	ATCC 27853
3	2	Pseudomonas aeruginosa	Gram negative bacterium	isoamyl butyrate	7795	GC-MS analysis	ATCC 27853
3	2	Pseudomonas aeruginosa	Gram negative bacterium	2-methylbutyl 2-methylbutyrate	17129	GC-MS analysis	ATCC 27853
3	2	Pseudomonas aeruginosa	Gram negative bacterium	amyl isovalerate	95978	GC-MS analysis	ATCC 27853
3	2	Pseudomonas aeruginosa	Gram negative bacterium	dimethyl sulfide	1068	GC-MS analysis	ATCC 27853
3	2	Pseudomonas aeruginosa	Gram negative bacterium	dimethyl trisulfide	19310	GC-MS analysis	ATCC 27853
3	2	Pseudomonas aeruginosa	Gram negative bacterium	methanethiol	878	GC-MS analysis	ATCC 27853
3	2	Pseudomonas aeruginosa	Gram negative bacterium	mercaptoacetone	520144	GC-MS analysis	ATCC 27853
3	2	Pseudomonas aeruginosa	Gram negative bacterium	2-methoxy-5-methylthiophene	141615	GC-MS analysis	ATCC 27853
3	2	Pseudomonas aeruginosa	Gram negative bacterium	3-(ethylthio)propanal	229467	GC-MS analysis	ATCC 27853
3	2	Pseudomonas aeruginosa	Gram negative bacterium	1-undecene	13190	GC-MS analysis	ATCC 27853
3	2	Pseudomonas aeruginosa	Gram negative bacterium	2-methyl-2-butene	10553	GC-MS analysis	ATCC 27853
3	2	Pseudomonas aeruginosa	Gram negative bacterium	1,10-undecadiene	139543	GC-MS analysis	ATCC 27853
3	2	Pseudomonas aeruginosa	Gram negative bacterium	1-nonene	31285	GC-MS analysis	ATCC 27853
3	2	Pseudomonas aeruginosa	Gram negative bacterium	1-decene	13381	GC-MS analysis	ATCC 27853
3	2	Pseudomonas aeruginosa	Gram negative bacterium	1-dodecene	8183	GC-MS analysis	ATCC 27853
3	2	Pseudomonas aeruginosa	Gram negative bacterium	n-butane	7843	GC-MS analysis	ATCC 27853
3	2	Pseudomonas aeruginosa	Gram negative bacterium	isoprene	6557	GC-MS analysis	ATCC 27853
3	2	Pseudomonas aeruginosa	Gram negative bacterium	10-methyl-1-undecene	519941	GC-MS analysis	ATCC 27853
3	2	Pseudomonas aeruginosa	Gram negative bacterium	pyrrole	8027	GC-MS analysis	ATCC 27853
3	2	Pseudomonas aeruginosa	Gram negative bacterium	3-methyl-1H-pyrrole	12023	GC-MS analysis	ATCC 27853
3	2	Pseudomonas aeruginosa	Gram negative bacterium	1-vinyl aziridine	21843	GC-MS analysis	ATCC 27853
3	2	Pseudomonas aeruginosa	Gram negative bacterium	2,3-butanedione	650	GC-MS analysis	ATCC 27853
3	2	Pseudomonas aeruginosa	Gram negative bacterium	benzaldehyde	240	GC-MS analysis	ATCC 27853
3	2	Pseudomonas aeruginosa	Gram negative bacterium	acetaldehyde	177	GC-MS analysis	ATCC 27853
3	2	Pseudomonas aeruginosa	Gram negative bacterium	methacrolein	6562	GC-MS analysis	ATCC 27853
3	2	Pseudomonas aeruginosa	Gram negative bacterium	3-methylbutanal	11552	GC-MS analysis	ATCC 27853
3	2	Pseudomonas aeruginosa	Gram negative bacterium	nonanal	31289	GC-MS analysis	ATCC 27853
3	2	Pseudomonas aeruginosa	Gram negative bacterium	propanal	527	GC-MS analysis	ATCC 27853
3	2	Pseudomonas aeruginosa	Gram negative bacterium	3-methyl-2-butenal	61020	GC-MS analysis	ATCC 27853
3	2	Pseudomonas aeruginosa	Gram negative bacterium	acrolein	7847	GC-MS analysis	ATCC 27853
3	2	Pseudomonas aeruginosa	Gram negative bacterium	butanal	261	GC-MS analysis	ATCC 27853
3	2	Pseudomonas aeruginosa	Gram negative bacterium	2-methylpropanal	6561	GC-MS analysis	ATCC 27853
3	2	Pseudomonas aeruginosa	Gram negative bacterium	octanal	454	GC-MS analysis	ATCC 27853
3	2	Pseudomonas aeruginosa	Gram negative bacterium	2-pentanone	7895	GC-MS analysis	ATCC 27853
4	3	Pseudomonas aeruginosa	Gram negative bacterium	isoprene	6557	GC-MS analysis	ATCC 27853
4	3	Pseudomonas aeruginosa	Gram negative bacterium	3-methylbutanal	11552	GC-MS analysis	ATCC 27853
4	3	Pseudomonas aeruginosa	Gram negative bacterium	2-methylbutanal	7284	GC-MS analysis	ATCC 27853
4	3	Pseudomonas aeruginosa	Gram negative bacterium	2,3,3-trimethylpentane	11215	GC-MS analysis	ATCC 27853
4	3	Pseudomonas aeruginosa	Gram negative bacterium	benzaldehyde	240	GC-MS analysis	ATCC 27853
4	3	Pseudomonas aeruginosa	Gram negative bacterium	1-undecene	13190	GC-MS analysis	ATCC 27853
4	3	Pseudomonas aeruginosa	Gram negative bacterium	2-pentene	12585	GC-MS analysis	ATCC 27853
4	3	Pseudomonas aeruginosa	Gram negative bacterium	2,3-butanedione	650	GC-MS analysis	ATCC 27853
4	3	Pseudomonas aeruginosa	Gram negative bacterium	2-butanone	6569	GC-MS analysis	ATCC 27853
4	3	Pseudomonas aeruginosa	Gram negative bacterium	2-heptanone	8051	GC-MS analysis	ATCC 27853
4	3	Pseudomonas aeruginosa	Gram negative bacterium	2-nonanone	13187	GC-MS analysis	ATCC 27853
4	3	Pseudomonas aeruginosa	Gram negative bacterium	3-methyl-4-(1-methylethenyl)cyclohexane	14299	GC-MS analysis	ATCC 27853
5	4	Pseudomonas aeruginosa	Gram negative bacterium	ethanol	702	GC-MS analysis	unknown
5	4	Pseudomonas aeruginosa	Gram negative bacterium	acetone	180	GC-MS analysis	unknown
5	4	Pseudomonas aeruginosa	Gram negative bacterium	2-butanone	6569	GC-MS analysis	unknown
5	4	Pseudomonas aeruginosa	Gram negative bacterium	isoprene	6557	GC-MS analysis	unknown
5	4	Pseudomonas aeruginosa	Gram negative bacterium	2-aminoacetophenone	11952	GC-MS analysis	unknown
5	4	Pseudomonas aeruginosa	Gram negative bacterium	dimethyl sulfide	1068	GC-MS analysis	unknown
5	4	Pseudomonas aeruginosa	Gram negative bacterium	dimethyl disulfide	12232	GC-MS analysis	unknown
5	4	Pseudomonas aeruginosa	Gram negative bacterium	dimethyl trisulfide	19310	GC-MS analysis	unknown
5	4	Pseudomonas aeruginosa	Gram negative bacterium	methyl thiocyanate	11168	GC-MS analysis	unknown
5	4	Pseudomonas aeruginosa	Gram negative bacterium	3-methyl-2-butanone	11251	GC-MS analysis	unknown
5	4	Pseudomonas aeruginosa	Gram negative bacterium	acetophenone	7410	GC-MS analysis	unknown
5	4	Pseudomonas aeruginosa	Gram negative bacterium	methyl thioacetate	73750	GC-MS analysis	unknown
5	4	Pseudomonas aeruginosa	Gram negative bacterium	methyl thiobutanoate	62444	GC-MS analysis	unknown
5	4	Pseudomonas aeruginosa	Gram negative bacterium	hydrogen cyanide	768	GC-MS analysis	unknown
5	4	Pseudomonas aeruginosa	Gram negative bacterium	2-pentanone	7895	GC-MS analysis	unknown
6	4	Pseudomonas aeruginosa	Gram negative bacterium	acetonitrile	6342	SIFT-MS analysis	unknown
6	4	Pseudomonas aeruginosa	Gram negative bacterium	ethanol	702	SIFT-MS analysis	unknown
6	4	Pseudomonas aeruginosa	Gram negative bacterium	acetone	180	SIFT-MS analysis	unknown
6	4	Pseudomonas aeruginosa	Gram negative bacterium	acetic acid	176	SIFT-MS analysis	unknown
6	4	Pseudomonas aeruginosa	Gram negative bacterium	ethylene glycol	174	SIFT-MS analysis	unknown
6	4	Pseudomonas aeruginosa	Gram negative bacterium	4-methylphenol	2879	SIFT-MS analysis	unknown
6	4	Pseudomonas aeruginosa	Gram negative bacterium	indole	798	SIFT-MS analysis	unknown
6	4	Pseudomonas aeruginosa	Gram negative bacterium	2-aminoacetophenone	11952	SIFT-MS analysis	unknown
6	4	Pseudomonas aeruginosa	Gram negative bacterium	2-pentanone	7895	SIFT-MS analysis	unknown
7	4	Pseudomonas aeruginosa	Gram negative bacterium	2-nonanone	13187	SESI-MS analysis	unknown
7	4	Pseudomonas aeruginosa	Gram negative bacterium	2-undecanone	8163	SESI-MS analysis	unknown
7	4	Pseudomonas aeruginosa	Gram negative bacterium	2-aminoacetophenone	11952	SESI-MS analysis	unknown
8	60	Pseudomonas aeruginosa	Gram negative bacterium	hydrogen cyanide	768	SIFT-MS analysis	clinical sample
9	11	Pseudomonas aeruginosa	Gram negative bacterium	methyl thiocyanate	11168	SIFT-MS analysis	clinical sample
10	5	Pseudomonas aeruginosa	Gram negative bacterium	2-aminoacetophenone	11952	SPME-GC-MS analysis	clinical isolate
11	6	Pseudomonas aeruginosa	Gram negative bacterium	ethanol	702	MCC-IMS analysis	DSM 4638
12	6	Pseudomonas aeruginosa	Gram negative bacterium	3-methylbutanal	11552	GC-MS analysis	DSM 4638
12	6	Pseudomonas aeruginosa	Gram negative bacterium	dimethyl disulfide	12232	GC-MS analysis	DSM 4638
12	6	Pseudomonas aeruginosa	Gram negative bacterium	isopentanol	31260	GC-MS analysis	DSM 4638
12	6	Pseudomonas aeruginosa	Gram negative bacterium	benzonitrile	7505	GC-MS analysis	DSM 4638
12	6	Pseudomonas aeruginosa	Gram negative bacterium	1-undecene	13190	GC-MS analysis	DSM 4638
12	6	Pseudomonas aeruginosa	Gram negative bacterium	2-nonanone	13187	GC-MS analysis	DSM 4638
13	7	Pseudomonas aeruginosa	Gram negative bacterium	acetone	180	MCC-IMS analysis	DSM 1117
13	7	Pseudomonas aeruginosa	Gram negative bacterium	2-phenylacetaldehyde	998	MCC-IMS analysis	DSM 1117
13	7	Pseudomonas aeruginosa	Gram negative bacterium	ammonia	222	MCC-IMS analysis	DSM 1117
13	7	Pseudomonas aeruginosa	Gram negative bacterium	5-methylheptan-3-one	7822	MCC-IMS analysis	DSM 1117
13	7	Pseudomonas aeruginosa	Gram negative bacterium	nonanal	31289	MCC-IMS analysis	DSM 1117
13	7	Pseudomonas aeruginosa	Gram negative bacterium	ammonia (dimer)	not available	MCC-IMS analysis	DSM 1117
13	7	Pseudomonas aeruginosa	Gram negative bacterium	dodecane	8182	MCC-IMS analysis	DSM 1117
13	7	Pseudomonas aeruginosa	Gram negative bacterium	2-ethyl-1-hexanol	7720	MCC-IMS analysis	DSM 1117
14	7	Pseudomonas aeruginosa	Gram negative bacterium	acetone	180	MCC-IMS analysis	clinical isolate 1
14	7	Pseudomonas aeruginosa	Gram negative bacterium	2-phenylacetaldehyde	998	MCC-IMS analysis	clinical isolate 1
14	7	Pseudomonas aeruginosa	Gram negative bacterium	ammonia	222	MCC-IMS analysis	clinical isolate 1
14	7	Pseudomonas aeruginosa	Gram negative bacterium	5-methylheptan-3-one	7822	MCC-IMS analysis	clinical isolate 1
14	7	Pseudomonas aeruginosa	Gram negative bacterium	nonanal	31289	MCC-IMS analysis	clinical isolate 1
14	7	Pseudomonas aeruginosa	Gram negative bacterium	ammonia (dimer)	not available	MCC-IMS analysis	clinical isolate 1
14	7	Pseudomonas aeruginosa	Gram negative bacterium	dodecane	8182	MCC-IMS analysis	clinical isolate 1
14	7	Pseudomonas aeruginosa	Gram negative bacterium	2-ethyl-1-hexanol	7720	MCC-IMS analysis	clinical isolate 1
15	7	Pseudomonas aeruginosa	Gram negative bacterium	acetone	180	MCC-IMS analysis	clinical isolate 2
15	7	Pseudomonas aeruginosa	Gram negative bacterium	2-phenylacetaldehyde	998	MCC-IMS analysis	clinical isolate 2
15	7	Pseudomonas aeruginosa	Gram negative bacterium	ammonia	222	MCC-IMS analysis	clinical isolate 2
15	7	Pseudomonas aeruginosa	Gram negative bacterium	5-methylheptan-3-one	7822	MCC-IMS analysis	clinical isolate 2
15	7	Pseudomonas aeruginosa	Gram negative bacterium	nonanal	31289	MCC-IMS analysis	clinical isolate 2
15	7	Pseudomonas aeruginosa	Gram negative bacterium	ammonia (dimer)	not available	MCC-IMS analysis	clinical isolate 2
15	7	Pseudomonas aeruginosa	Gram negative bacterium	dodecane	8182	MCC-IMS analysis	clinical isolate 2
15	7	Pseudomonas aeruginosa	Gram negative bacterium	2-ethyl-1-hexanol	7720	MCC-IMS analysis	clinical isolate 2
16	7	Pseudomonas aeruginosa	Gram negative bacterium	acetone	180	MCC-IMS analysis	clinical isolate 3
16	7	Pseudomonas aeruginosa	Gram negative bacterium	2-phenylacetaldehyde	998	MCC-IMS analysis	clinical isolate 3
16	7	Pseudomonas aeruginosa	Gram negative bacterium	ammonia	222	MCC-IMS analysis	clinical isolate 3
16	7	Pseudomonas aeruginosa	Gram negative bacterium	5-methylheptan-3-one	7822	MCC-IMS analysis	clinical isolate 3
16	7	Pseudomonas aeruginosa	Gram negative bacterium	nonanal	31289	MCC-IMS analysis	clinical isolate 3
16	7	Pseudomonas aeruginosa	Gram negative bacterium	ammonia (dimer)	not available	MCC-IMS analysis	clinical isolate 3
16	7	Pseudomonas aeruginosa	Gram negative bacterium	dodecane	8182	MCC-IMS analysis	clinical isolate 3
16	7	Pseudomonas aeruginosa	Gram negative bacterium	2-ethyl-1-hexanol	7720	MCC-IMS analysis	clinical isolate 3
17	7	Pseudomonas aeruginosa	Gram negative bacterium	acetone	180	MCC-IMS analysis	clinical isolate 4
17	7	Pseudomonas aeruginosa	Gram negative bacterium	2-phenylacetaldehyde	998	MCC-IMS analysis	clinical isolate 4
17	7	Pseudomonas aeruginosa	Gram negative bacterium	ammonia	222	MCC-IMS analysis	clinical isolate 4
17	7	Pseudomonas aeruginosa	Gram negative bacterium	5-methylheptan-3-one	7822	MCC-IMS analysis	clinical isolate 4
17	7	Pseudomonas aeruginosa	Gram negative bacterium	nonanal	31289	MCC-IMS analysis	clinical isolate 4
17	7	Pseudomonas aeruginosa	Gram negative bacterium	ammonia (dimer)	not available	MCC-IMS analysis	clinical isolate 4
17	7	Pseudomonas aeruginosa	Gram negative bacterium	dodecane	8182	MCC-IMS analysis	clinical isolate 4
17	7	Pseudomonas aeruginosa	Gram negative bacterium	2-ethyl-1-hexanol	7720	MCC-IMS analysis	clinical isolate 4
18	7	Pseudomonas aeruginosa	Gram negative bacterium	acetone	180	MCC-IMS analysis	clinical isolate 5
18	7	Pseudomonas aeruginosa	Gram negative bacterium	2-phenylacetaldehyde	998	MCC-IMS analysis	clinical isolate 5
18	7	Pseudomonas aeruginosa	Gram negative bacterium	ammonia	222	MCC-IMS analysis	clinical isolate 5
18	7	Pseudomonas aeruginosa	Gram negative bacterium	5-methylheptan-3-one	7822	MCC-IMS analysis	clinical isolate 5
18	7	Pseudomonas aeruginosa	Gram negative bacterium	nonanal	31289	MCC-IMS analysis	clinical isolate 5
18	7	Pseudomonas aeruginosa	Gram negative bacterium	ammonia (dimer)	not available	MCC-IMS analysis	clinical isolate 5
18	7	Pseudomonas aeruginosa	Gram negative bacterium	dodecane	8182	MCC-IMS analysis	clinical isolate 5
18	7	Pseudomonas aeruginosa	Gram negative bacterium	2-ethyl-1-hexanol	7720	MCC-IMS analysis	clinical isolate 5
19	7	Pseudomonas aeruginosa	Gram negative bacterium	acetone	180	MCC-IMS analysis	clinical isolate 6
19	7	Pseudomonas aeruginosa	Gram negative bacterium	2-phenylacetaldehyde	998	MCC-IMS analysis	clinical isolate 6
19	7	Pseudomonas aeruginosa	Gram negative bacterium	ammonia	222	MCC-IMS analysis	clinical isolate 6
19	7	Pseudomonas aeruginosa	Gram negative bacterium	5-methylheptan-3-one	7822	MCC-IMS analysis	clinical isolate 6
19	7	Pseudomonas aeruginosa	Gram negative bacterium	nonanal	31289	MCC-IMS analysis	clinical isolate 6
19	7	Pseudomonas aeruginosa	Gram negative bacterium	ammonia (dimer)	not available	MCC-IMS analysis	clinical isolate 6
19	7	Pseudomonas aeruginosa	Gram negative bacterium	dodecane	8182	MCC-IMS analysis	clinical isolate 6
19	7	Pseudomonas aeruginosa	Gram negative bacterium	2-ethyl-1-hexanol	7720	MCC-IMS analysis	clinical isolate 6
20	7	Pseudomonas aeruginosa	Gram negative bacterium	acetone	180	MCC-IMS analysis	clinical isolate 7
20	7	Pseudomonas aeruginosa	Gram negative bacterium	2-phenylacetaldehyde	998	MCC-IMS analysis	clinical isolate 7
20	7	Pseudomonas aeruginosa	Gram negative bacterium	ammonia	222	MCC-IMS analysis	clinical isolate 7
20	7	Pseudomonas aeruginosa	Gram negative bacterium	5-methylheptan-3-one	7822	MCC-IMS analysis	clinical isolate 7
20	7	Pseudomonas aeruginosa	Gram negative bacterium	nonanal	31289	MCC-IMS analysis	clinical isolate 7
20	7	Pseudomonas aeruginosa	Gram negative bacterium	ammonia (dimer)	not available	MCC-IMS analysis	clinical isolate 7
20	7	Pseudomonas aeruginosa	Gram negative bacterium	dodecane	8182	MCC-IMS analysis	clinical isolate 7
20	7	Pseudomonas aeruginosa	Gram negative bacterium	2-ethyl-1-hexanol	7720	MCC-IMS analysis	clinical isolate 7
21	7	Pseudomonas aeruginosa	Gram negative bacterium	acetone	180	MCC-IMS analysis	clinical isolate 8
21	7	Pseudomonas aeruginosa	Gram negative bacterium	2-phenylacetaldehyde	998	MCC-IMS analysis	clinical isolate 8
21	7	Pseudomonas aeruginosa	Gram negative bacterium	ammonia	222	MCC-IMS analysis	clinical isolate 8
21	7	Pseudomonas aeruginosa	Gram negative bacterium	5-methylheptan-3-one	7822	MCC-IMS analysis	clinical isolate 8
21	7	Pseudomonas aeruginosa	Gram negative bacterium	nonanal	31289	MCC-IMS analysis	clinical isolate 8
21	7	Pseudomonas aeruginosa	Gram negative bacterium	ammonia (dimer)	not available	MCC-IMS analysis	clinical isolate 8
21	7	Pseudomonas aeruginosa	Gram negative bacterium	dodecane	8182	MCC-IMS analysis	clinical isolate 8
21	7	Pseudomonas aeruginosa	Gram negative bacterium	2-ethyl-1-hexanol	7720	MCC-IMS analysis	clinical isolate 8
22	7	Pseudomonas aeruginosa	Gram negative bacterium	acetone	180	MCC-IMS analysis	clinical isolate 9
22	7	Pseudomonas aeruginosa	Gram negative bacterium	2-phenylacetaldehyde	998	MCC-IMS analysis	clinical isolate 9
22	7	Pseudomonas aeruginosa	Gram negative bacterium	ammonia	222	MCC-IMS analysis	clinical isolate 9
22	7	Pseudomonas aeruginosa	Gram negative bacterium	5-methylheptan-3-one	7822	MCC-IMS analysis	clinical isolate 9
22	7	Pseudomonas aeruginosa	Gram negative bacterium	nonanal	31289	MCC-IMS analysis	clinical isolate 9
22	7	Pseudomonas aeruginosa	Gram negative bacterium	ammonia (dimer)	not available	MCC-IMS analysis	clinical isolate 9
22	7	Pseudomonas aeruginosa	Gram negative bacterium	dodecane	8182	MCC-IMS analysis	clinical isolate 9
22	7	Pseudomonas aeruginosa	Gram negative bacterium	2-ethyl-1-hexanol	7720	MCC-IMS analysis	clinical isolate 9
23	7	Pseudomonas aeruginosa	Gram negative bacterium	acetone	180	MCC-IMS analysis	clinical isolate 10
23	7	Pseudomonas aeruginosa	Gram negative bacterium	2-phenylacetaldehyde	998	MCC-IMS analysis	clinical isolate 10
23	7	Pseudomonas aeruginosa	Gram negative bacterium	ammonia	222	MCC-IMS analysis	clinical isolate 10
23	7	Pseudomonas aeruginosa	Gram negative bacterium	5-methylheptan-3-one	7822	MCC-IMS analysis	clinical isolate 10
23	7	Pseudomonas aeruginosa	Gram negative bacterium	nonanal	31289	MCC-IMS analysis	clinical isolate 10
23	7	Pseudomonas aeruginosa	Gram negative bacterium	ammonia (dimer)	not available	MCC-IMS analysis	clinical isolate 10
23	7	Pseudomonas aeruginosa	Gram negative bacterium	dodecane	8182	MCC-IMS analysis	clinical isolate 10
23	7	Pseudomonas aeruginosa	Gram negative bacterium	2-ethyl-1-hexanol	7720	MCC-IMS analysis	clinical isolate 10
24	7	Pseudomonas aeruginosa	Gram negative bacterium	acetone	180	MCC-IMS analysis	clinical isolate 11
24	7	Pseudomonas aeruginosa	Gram negative bacterium	2-phenylacetaldehyde	998	MCC-IMS analysis	clinical isolate 11
24	7	Pseudomonas aeruginosa	Gram negative bacterium	ammonia	222	MCC-IMS analysis	clinical isolate 11
24	7	Pseudomonas aeruginosa	Gram negative bacterium	5-methylheptan-3-one	7822	MCC-IMS analysis	clinical isolate 11
24	7	Pseudomonas aeruginosa	Gram negative bacterium	nonanal	31289	MCC-IMS analysis	clinical isolate 11
24	7	Pseudomonas aeruginosa	Gram negative bacterium	ammonia (dimer)	not available	MCC-IMS analysis	clinical isolate 11
24	7	Pseudomonas aeruginosa	Gram negative bacterium	dodecane	8182	MCC-IMS analysis	clinical isolate 11
24	7	Pseudomonas aeruginosa	Gram negative bacterium	2-ethyl-1-hexanol	7720	MCC-IMS analysis	clinical isolate 11
25	7	Pseudomonas aeruginosa	Gram negative bacterium	acetone	180	MCC-IMS analysis	clinical isolate 12
25	7	Pseudomonas aeruginosa	Gram negative bacterium	2-phenylacetaldehyde	998	MCC-IMS analysis	clinical isolate 12
25	7	Pseudomonas aeruginosa	Gram negative bacterium	ammonia	222	MCC-IMS analysis	clinical isolate 12
25	7	Pseudomonas aeruginosa	Gram negative bacterium	5-methylheptan-3-one	7822	MCC-IMS analysis	clinical isolate 12
25	7	Pseudomonas aeruginosa	Gram negative bacterium	nonanal	31289	MCC-IMS analysis	clinical isolate 12
25	7	Pseudomonas aeruginosa	Gram negative bacterium	ammonia (dimer)	not available	MCC-IMS analysis	clinical isolate 12
25	7	Pseudomonas aeruginosa	Gram negative bacterium	dodecane	8182	MCC-IMS analysis	clinical isolate 12
25	7	Pseudomonas aeruginosa	Gram negative bacterium	2-ethyl-1-hexanol	7720	MCC-IMS analysis	clinical isolate 12
26	8	Pseudomonas aeruginosa	Gram negative bacterium	2-nonanone	13187	SPME-GC-MS analysis	clinical sample
26	8	Pseudomonas aeruginosa	Gram negative bacterium	2,4-dimethyl-1-heptene	123385	SPME-GC-MS analysis	clinical sample
26	8	Pseudomonas aeruginosa	Gram negative bacterium	1-heptene	11610	SPME-GC-MS analysis	clinical sample
26	8	Pseudomonas aeruginosa	Gram negative bacterium	isopentanol	31260	SPME-GC-MS analysis	clinical sample
26	8	Pseudomonas aeruginosa	Gram negative bacterium	limonene	22311	SPME-GC-MS analysis	clinical sample
27	9	Pseudomonas aeruginosa	Gram negative bacterium	ethane	6324	GC-MS analysis	clinical sample
27	9	Pseudomonas aeruginosa	Gram negative bacterium	propane	6334	GC-MS analysis	clinical sample
27	9	Pseudomonas aeruginosa	Gram negative bacterium	n-pentane	8003	GC-MS analysis	clinical sample
27	9	Pseudomonas aeruginosa	Gram negative bacterium	methanol	887	GC-MS analysis	clinical sample
27	9	Pseudomonas aeruginosa	Gram negative bacterium	ethanol	702	GC-MS analysis	clinical sample
27	9	Pseudomonas aeruginosa	Gram negative bacterium	2-propanol	3776	GC-MS analysis	clinical sample
27	9	Pseudomonas aeruginosa	Gram negative bacterium	acetone	180	GC-MS analysis	clinical sample
27	9	Pseudomonas aeruginosa	Gram negative bacterium	isoprene	6557	GC-MS analysis	clinical sample
27	9	Pseudomonas aeruginosa	Gram negative bacterium	benzene	241	GC-MS analysis	clinical sample
27	9	Pseudomonas aeruginosa	Gram negative bacterium	toluene	1140	GC-MS analysis	clinical sample
27	9	Pseudomonas aeruginosa	Gram negative bacterium	dimethyl sulfide	1068	GC-MS analysis	clinical sample
27	9	Pseudomonas aeruginosa	Gram negative bacterium	limonene	22311	GC-MS analysis	clinical sample
28	10	Pseudomonas aeruginosa	Gram negative bacterium	alfa-pinene	6654	SPME and GC-MS analysis	clinical sample
28	10	Pseudomonas aeruginosa	Gram negative bacterium	2,2,6-trimethyloctane	522006	SPME and GC-MS analysis	clinical sample
28	10	Pseudomonas aeruginosa	Gram negative bacterium	dodecane	8182	SPME and GC-MS analysis	clinical sample
28	10	Pseudomonas aeruginosa	Gram negative bacterium	4-terpinenol	11230	SPME and GC-MS analysis	clinical sample
28	10	Pseudomonas aeruginosa	Gram negative bacterium	1-undecene	13190	SPME and GC-MS analysis	clinical sample
28	10	Pseudomonas aeruginosa	Gram negative bacterium	linalool	6549	SPME and GC-MS analysis	clinical sample
28	10	Pseudomonas aeruginosa	Gram negative bacterium	2,6,7-trimethyldecane	43924	SPME and GC-MS analysis	clinical sample
28	10	Pseudomonas aeruginosa	Gram negative bacterium	indole	798	SPME and GC-MS analysis	clinical sample
28	10	Pseudomonas aeruginosa	Gram negative bacterium	toluene	1140	SPME and GC-MS analysis	clinical sample
28	10	Pseudomonas aeruginosa	Gram negative bacterium	ethanol	702	SPME and GC-MS analysis	clinical sample
28	10	Pseudomonas aeruginosa	Gram negative bacterium	acetoin	179	SPME and GC-MS analysis	clinical sample
28	10	Pseudomonas aeruginosa	Gram negative bacterium	acetic acid	176	SPME and GC-MS analysis	clinical sample
28	10	Pseudomonas aeruginosa	Gram negative bacterium	amylene hydrate	6405	SPME and GC-MS analysis	clinical sample
28	10	Pseudomonas aeruginosa	Gram negative bacterium	caryophyllene	5322111	SPME and GC-MS analysis	clinical sample
28	10	Pseudomonas aeruginosa	Gram negative bacterium	cis-1-p-menthanol	89437	SPME and GC-MS analysis	clinical sample
28	10	Pseudomonas aeruginosa	Gram negative bacterium	2,5-dimethyl-2,5-hexanediol	8031	SPME and GC-MS analysis	clinical sample
28	10	Pseudomonas aeruginosa	Gram negative bacterium	2-nonanone	13187	SPME and GC-MS analysis	clinical sample
28	10	Pseudomonas aeruginosa	Gram negative bacterium	acetone	180	SPME and GC-MS analysis	clinical sample
28	10	Pseudomonas aeruginosa	Gram negative bacterium	2-ethyl-1-hexanol	7720	SPME and GC-MS analysis	clinical sample
28	10	Pseudomonas aeruginosa	Gram negative bacterium	2-heptanone	8051	SPME and GC-MS analysis	clinical sample
28	10	Pseudomonas aeruginosa	Gram negative bacterium	2-ethoxy-2-methylpropane	12512	SPME and GC-MS analysis	clinical sample
28	10	Pseudomonas aeruginosa	Gram negative bacterium	2-phenylethanol	6054	SPME and GC-MS analysis	clinical sample
28	10	Pseudomonas aeruginosa	Gram negative bacterium	1-octen-3-ol	18827	SPME and GC-MS analysis	clinical sample
28	10	Pseudomonas aeruginosa	Gram negative bacterium	4-methyloctane	16665	SPME and GC-MS analysis	clinical sample
28	10	Pseudomonas aeruginosa	Gram negative bacterium	isoamyl acetate	31276	SPME and GC-MS analysis	clinical sample
28	10	Pseudomonas aeruginosa	Gram negative bacterium	limonene	22311	SPME and GC-MS analysis	clinical sample
28	10	Pseudomonas aeruginosa	Gram negative bacterium	eucalyptol	2758	SPME and GC-MS analysis	clinical sample
28	10	Pseudomonas aeruginosa	Gram negative bacterium	6-methyl-2-heptanone	13572	SPME and GC-MS analysis	clinical sample
28	10	Pseudomonas aeruginosa	Gram negative bacterium	thymol	6989	SPME and GC-MS analysis	clinical sample
28	10	Pseudomonas aeruginosa	Gram negative bacterium	2-phenylacetaldehyde	998	SPME and GC-MS analysis	clinical sample
28	10	Pseudomonas aeruginosa	Gram negative bacterium	2-hexanone	11583	SPME and GC-MS analysis	clinical sample
28	10	Pseudomonas aeruginosa	Gram negative bacterium	2,4-dimethyl-1-heptene	123385	SPME and GC-MS analysis	clinical sample
28	10	Pseudomonas aeruginosa	Gram negative bacterium	5-methyl-2-(1-methylethyl)-cyclohexanone	6986	SPME and GC-MS analysis	clinical sample
28	10	Pseudomonas aeruginosa	Gram negative bacterium	2,4-dimethylheptane	16656	SPME and GC-MS analysis	clinical sample
28	10	Pseudomonas aeruginosa	Gram negative bacterium	pyrrolidine	31268	SPME and GC-MS analysis	clinical sample
28	10	Pseudomonas aeruginosa	Gram negative bacterium	2,6-dimethyl-7-octen-2-ol	29096	SPME and GC-MS analysis	clinical sample
29	11	Pseudomonas aeruginosa	Gram negative bacterium	methyl thiocyanate	11168	SIFT-MS analysis	NIPH 2414
29	11	Pseudomonas aeruginosa	Gram negative bacterium	hydrogen cyanide	768	SIFT-MS analysis	NIPH 2414
29	11	Pseudomonas aeruginosa	Gram negative bacterium	acetone	180	SIFT-MS analysis	NIPH 2414
29	11	Pseudomonas aeruginosa	Gram negative bacterium	dimethyl sulfide	1068	SIFT-MS analysis	NIPH 2414
30	11	Pseudomonas aeruginosa	Gram negative bacterium	methyl thiocyanate	11168	SIFT-MS analysis	NIPH 2415
30	11	Pseudomonas aeruginosa	Gram negative bacterium	hydrogen cyanide	768	SIFT-MS analysis	NIPH 2415
30	11	Pseudomonas aeruginosa	Gram negative bacterium	acetone	180	SIFT-MS analysis	NIPH 2415
30	11	Pseudomonas aeruginosa	Gram negative bacterium	2-propanol	3776	SIFT-MS analysis	NIPH 2415
30	11	Pseudomonas aeruginosa	Gram negative bacterium	dimethyl sulfide	1068	SIFT-MS analysis	NIPH 2415
31	11	Pseudomonas aeruginosa	Gram negative bacterium	methyl thiocyanate	11168	SIFT-MS analysis	NIPH 2418
31	11	Pseudomonas aeruginosa	Gram negative bacterium	hydrogen cyanide	768	SIFT-MS analysis	NIPH 2418
31	11	Pseudomonas aeruginosa	Gram negative bacterium	acetone	180	SIFT-MS analysis	NIPH 2418
31	11	Pseudomonas aeruginosa	Gram negative bacterium	2-propanol	3776	SIFT-MS analysis	NIPH 2418
31	11	Pseudomonas aeruginosa	Gram negative bacterium	dimethyl sulfide	1068	SIFT-MS analysis	NIPH 2418
32	11	Pseudomonas aeruginosa	Gram negative bacterium	methyl thiocyanate	11168	SIFT-MS analysis	NIPH 2421
32	11	Pseudomonas aeruginosa	Gram negative bacterium	hydrogen cyanide	768	SIFT-MS analysis	NIPH 2421
32	11	Pseudomonas aeruginosa	Gram negative bacterium	acetone	180	SIFT-MS analysis	NIPH 2421
32	11	Pseudomonas aeruginosa	Gram negative bacterium	2-propanol	3776	SIFT-MS analysis	NIPH 2421
32	11	Pseudomonas aeruginosa	Gram negative bacterium	dimethyl sulfide	1068	SIFT-MS analysis	NIPH 2421
33	11	Pseudomonas aeruginosa	Gram negative bacterium	methyl thiocyanate	11168	SIFT-MS analysis	NIPH 2423
33	11	Pseudomonas aeruginosa	Gram negative bacterium	hydrogen cyanide	768	SIFT-MS analysis	NIPH 2423
33	11	Pseudomonas aeruginosa	Gram negative bacterium	acetone	180	SIFT-MS analysis	NIPH 2423
33	11	Pseudomonas aeruginosa	Gram negative bacterium	2-propanol	3776	SIFT-MS analysis	NIPH 2423
33	11	Pseudomonas aeruginosa	Gram negative bacterium	dimethyl sulfide	1068	SIFT-MS analysis	NIPH 2423
34	11	Pseudomonas aeruginosa	Gram negative bacterium	methyl thiocyanate	11168	SIFT-MS analysis	NIPH 2425
34	11	Pseudomonas aeruginosa	Gram negative bacterium	hydrogen cyanide	768	SIFT-MS analysis	NIPH 2425
34	11	Pseudomonas aeruginosa	Gram negative bacterium	acetone	180	SIFT-MS analysis	NIPH 2425
34	11	Pseudomonas aeruginosa	Gram negative bacterium	2-propanol	3776	SIFT-MS analysis	NIPH 2425
34	11	Pseudomonas aeruginosa	Gram negative bacterium	dimethyl sulfide	1068	SIFT-MS analysis	NIPH 2425
35	11	Pseudomonas aeruginosa	Gram negative bacterium	methyl thiocyanate	11168	SIFT-MS analysis	NIPH 2427
35	11	Pseudomonas aeruginosa	Gram negative bacterium	hydrogen cyanide	768	SIFT-MS analysis	NIPH 2427
35	11	Pseudomonas aeruginosa	Gram negative bacterium	acetone	180	SIFT-MS analysis	NIPH 2427
35	11	Pseudomonas aeruginosa	Gram negative bacterium	2-propanol	3776	SIFT-MS analysis	NIPH 2427
35	11	Pseudomonas aeruginosa	Gram negative bacterium	dimethyl sulfide	1068	SIFT-MS analysis	NIPH 2427
36	11	Pseudomonas aeruginosa	Gram negative bacterium	methyl thiocyanate	11168	SIFT-MS analysis	NIPH 2430
36	11	Pseudomonas aeruginosa	Gram negative bacterium	hydrogen cyanide	768	SIFT-MS analysis	NIPH 2430
36	11	Pseudomonas aeruginosa	Gram negative bacterium	acetone	180	SIFT-MS analysis	NIPH 2430
36	11	Pseudomonas aeruginosa	Gram negative bacterium	2-propanol	3776	SIFT-MS analysis	NIPH 2430
36	11	Pseudomonas aeruginosa	Gram negative bacterium	dimethyl sulfide	1068	SIFT-MS analysis	NIPH 2430
37	11	Pseudomonas aeruginosa	Gram negative bacterium	methyl thiocyanate	11168	SIFT-MS analysis	NIPH 2433
37	11	Pseudomonas aeruginosa	Gram negative bacterium	hydrogen cyanide	768	SIFT-MS analysis	NIPH 2433
37	11	Pseudomonas aeruginosa	Gram negative bacterium	acetone	180	SIFT-MS analysis	NIPH 2433
37	11	Pseudomonas aeruginosa	Gram negative bacterium	2-propanol	3776	SIFT-MS analysis	NIPH 2433
37	11	Pseudomonas aeruginosa	Gram negative bacterium	dimethyl sulfide	1068	SIFT-MS analysis	NIPH 2433
38	11	Pseudomonas aeruginosa	Gram negative bacterium	methyl thiocyanate	11168	SIFT-MS analysis	NIPH 2440
38	11	Pseudomonas aeruginosa	Gram negative bacterium	hydrogen cyanide	768	SIFT-MS analysis	NIPH 2440
38	11	Pseudomonas aeruginosa	Gram negative bacterium	acetone	180	SIFT-MS analysis	NIPH 2440
38	11	Pseudomonas aeruginosa	Gram negative bacterium	2-propanol	3776	SIFT-MS analysis	NIPH 2440
38	11	Pseudomonas aeruginosa	Gram negative bacterium	dimethyl sulfide	1068	SIFT-MS analysis	NIPH 2440
39	11	Pseudomonas aeruginosa	Gram negative bacterium	methyl thiocyanate	11168	SIFT-MS analysis	NIPH 2443
39	11	Pseudomonas aeruginosa	Gram negative bacterium	hydrogen cyanide	768	SIFT-MS analysis	NIPH 2443
39	11	Pseudomonas aeruginosa	Gram negative bacterium	acetone	180	SIFT-MS analysis	NIPH 2443
39	11	Pseudomonas aeruginosa	Gram negative bacterium	2-propanol	3776	SIFT-MS analysis	NIPH 2443
39	11	Pseudomonas aeruginosa	Gram negative bacterium	dimethyl sulfide	1068	SIFT-MS analysis	NIPH 2443
40	11	Pseudomonas aeruginosa	Gram negative bacterium	methyl thiocyanate	11168	SIFT-MS analysis	NIPH 2449
40	11	Pseudomonas aeruginosa	Gram negative bacterium	hydrogen cyanide	768	SIFT-MS analysis	NIPH 2449
40	11	Pseudomonas aeruginosa	Gram negative bacterium	acetone	180	SIFT-MS analysis	NIPH 2449
40	11	Pseudomonas aeruginosa	Gram negative bacterium	2-propanol	3776	SIFT-MS analysis	NIPH 2449
40	11	Pseudomonas aeruginosa	Gram negative bacterium	dimethyl sulfide	1068	SIFT-MS analysis	NIPH 2449
41	11	Pseudomonas aeruginosa	Gram negative bacterium	methyl thiocyanate	11168	SIFT-MS analysis	NIPH 2451
41	11	Pseudomonas aeruginosa	Gram negative bacterium	hydrogen cyanide	768	SIFT-MS analysis	NIPH 2451
41	11	Pseudomonas aeruginosa	Gram negative bacterium	acetone	180	SIFT-MS analysis	NIPH 2451
41	11	Pseudomonas aeruginosa	Gram negative bacterium	2-propanol	3776	SIFT-MS analysis	NIPH 2451
41	11	Pseudomonas aeruginosa	Gram negative bacterium	dimethyl sulfide	1068	SIFT-MS analysis	NIPH 2451
42	11	Pseudomonas aeruginosa	Gram negative bacterium	methyl thiocyanate	11168	SIFT-MS analysis	NIPH 2452
42	11	Pseudomonas aeruginosa	Gram negative bacterium	hydrogen cyanide	768	SIFT-MS analysis	NIPH 2452
42	11	Pseudomonas aeruginosa	Gram negative bacterium	acetone	180	SIFT-MS analysis	NIPH 2452
42	11	Pseudomonas aeruginosa	Gram negative bacterium	2-propanol	3776	SIFT-MS analysis	NIPH 2452
42	11	Pseudomonas aeruginosa	Gram negative bacterium	dimethyl sulfide	1068	SIFT-MS analysis	NIPH 2452
43	11	Pseudomonas aeruginosa	Gram negative bacterium	methyl thiocyanate	11168	SIFT-MS analysis	NIPH 2454
43	11	Pseudomonas aeruginosa	Gram negative bacterium	hydrogen cyanide	768	SIFT-MS analysis	NIPH 2454
43	11	Pseudomonas aeruginosa	Gram negative bacterium	acetone	180	SIFT-MS analysis	NIPH 2454
43	11	Pseudomonas aeruginosa	Gram negative bacterium	2-propanol	3776	SIFT-MS analysis	NIPH 2454
43	11	Pseudomonas aeruginosa	Gram negative bacterium	dimethyl sulfide	1068	SIFT-MS analysis	NIPH 2454
44	11	Pseudomonas aeruginosa	Gram negative bacterium	methyl thiocyanate	11168	SIFT-MS analysis	NIPH 2455
44	11	Pseudomonas aeruginosa	Gram negative bacterium	hydrogen cyanide	768	SIFT-MS analysis	NIPH 2455
44	11	Pseudomonas aeruginosa	Gram negative bacterium	acetone	180	SIFT-MS analysis	NIPH 2455
44	11	Pseudomonas aeruginosa	Gram negative bacterium	2-propanol	3776	SIFT-MS analysis	NIPH 2455
44	11	Pseudomonas aeruginosa	Gram negative bacterium	dimethyl sulfide	1068	SIFT-MS analysis	NIPH 2455
45	11	Pseudomonas aeruginosa	Gram negative bacterium	methyl thiocyanate	11168	SIFT-MS analysis	NIPH 2457
45	11	Pseudomonas aeruginosa	Gram negative bacterium	hydrogen cyanide	768	SIFT-MS analysis	NIPH 2457
45	11	Pseudomonas aeruginosa	Gram negative bacterium	acetone	180	SIFT-MS analysis	NIPH 2457
45	11	Pseudomonas aeruginosa	Gram negative bacterium	2-propanol	3776	SIFT-MS analysis	NIPH 2457
45	11	Pseudomonas aeruginosa	Gram negative bacterium	dimethyl sulfide	1068	SIFT-MS analysis	NIPH 2457
46	11	Pseudomonas aeruginosa	Gram negative bacterium	methyl thiocyanate	11168	SIFT-MS analysis	NIPH 2462
46	11	Pseudomonas aeruginosa	Gram negative bacterium	hydrogen cyanide	768	SIFT-MS analysis	NIPH 2462
46	11	Pseudomonas aeruginosa	Gram negative bacterium	acetone	180	SIFT-MS analysis	NIPH 2462
46	11	Pseudomonas aeruginosa	Gram negative bacterium	2-propanol	3776	SIFT-MS analysis	NIPH 2462
46	11	Pseudomonas aeruginosa	Gram negative bacterium	dimethyl sulfide	1068	SIFT-MS analysis	NIPH 2462
47	11	Pseudomonas aeruginosa	Gram negative bacterium	methyl thiocyanate	11168	SIFT-MS analysis	NIPH 2463
47	11	Pseudomonas aeruginosa	Gram negative bacterium	hydrogen cyanide	768	SIFT-MS analysis	NIPH 2463
47	11	Pseudomonas aeruginosa	Gram negative bacterium	acetone	180	SIFT-MS analysis	NIPH 2463
47	11	Pseudomonas aeruginosa	Gram negative bacterium	2-propanol	3776	SIFT-MS analysis	NIPH 2463
47	11	Pseudomonas aeruginosa	Gram negative bacterium	dimethyl sulfide	1068	SIFT-MS analysis	NIPH 2463
48	11	Pseudomonas aeruginosa	Gram negative bacterium	methyl thiocyanate	11168	SIFT-MS analysis	NIPH 2471
48	11	Pseudomonas aeruginosa	Gram negative bacterium	hydrogen cyanide	768	SIFT-MS analysis	NIPH 2471
48	11	Pseudomonas aeruginosa	Gram negative bacterium	acetone	180	SIFT-MS analysis	NIPH 2471
48	11	Pseudomonas aeruginosa	Gram negative bacterium	2-propanol	3776	SIFT-MS analysis	NIPH 2471
48	11	Pseudomonas aeruginosa	Gram negative bacterium	dimethyl sulfide	1068	SIFT-MS analysis	NIPH 2471
49	11	Pseudomonas aeruginosa	Gram negative bacterium	methyl thiocyanate	11168	SIFT-MS analysis	NIPH 2472
49	11	Pseudomonas aeruginosa	Gram negative bacterium	hydrogen cyanide	768	SIFT-MS analysis	NIPH 2472
49	11	Pseudomonas aeruginosa	Gram negative bacterium	acetone	180	SIFT-MS analysis	NIPH 2472
49	11	Pseudomonas aeruginosa	Gram negative bacterium	2-propanol	3776	SIFT-MS analysis	NIPH 2472
49	11	Pseudomonas aeruginosa	Gram negative bacterium	dimethyl sulfide	1068	SIFT-MS analysis	NIPH 2472
50	11	Pseudomonas aeruginosa	Gram negative bacterium	methyl thiocyanate	11168	SIFT-MS analysis	NIPH 2473
50	11	Pseudomonas aeruginosa	Gram negative bacterium	hydrogen cyanide	768	SIFT-MS analysis	NIPH 2473
50	11	Pseudomonas aeruginosa	Gram negative bacterium	acetone	180	SIFT-MS analysis	NIPH 2473
50	11	Pseudomonas aeruginosa	Gram negative bacterium	2-propanol	3776	SIFT-MS analysis	NIPH 2473
50	11	Pseudomonas aeruginosa	Gram negative bacterium	dimethyl sulfide	1068	SIFT-MS analysis	NIPH 2473
51	11	Pseudomonas aeruginosa	Gram negative bacterium	methyl thiocyanate	11168	SIFT-MS analysis	NIPH 2480
51	11	Pseudomonas aeruginosa	Gram negative bacterium	hydrogen cyanide	768	SIFT-MS analysis	NIPH 2480
51	11	Pseudomonas aeruginosa	Gram negative bacterium	acetone	180	SIFT-MS analysis	NIPH 2480
51	11	Pseudomonas aeruginosa	Gram negative bacterium	2-propanol	3776	SIFT-MS analysis	NIPH 2480
51	11	Pseudomonas aeruginosa	Gram negative bacterium	dimethyl sulfide	1068	SIFT-MS analysis	NIPH 2480
52	11	Pseudomonas aeruginosa	Gram negative bacterium	methyl thiocyanate	11168	SIFT-MS analysis	NIPH 2491
52	11	Pseudomonas aeruginosa	Gram negative bacterium	hydrogen cyanide	768	SIFT-MS analysis	NIPH 2491
52	11	Pseudomonas aeruginosa	Gram negative bacterium	acetone	180	SIFT-MS analysis	NIPH 2491
52	11	Pseudomonas aeruginosa	Gram negative bacterium	2-propanol	3776	SIFT-MS analysis	NIPH 2491
52	11	Pseudomonas aeruginosa	Gram negative bacterium	dimethyl sulfide	1068	SIFT-MS analysis	NIPH 2491
53	11	Pseudomonas aeruginosa	Gram negative bacterium	methyl thiocyanate	11168	SIFT-MS analysis	NIPH 2492
53	11	Pseudomonas aeruginosa	Gram negative bacterium	hydrogen cyanide	768	SIFT-MS analysis	NIPH 2492
53	11	Pseudomonas aeruginosa	Gram negative bacterium	acetone	180	SIFT-MS analysis	NIPH 2492
53	11	Pseudomonas aeruginosa	Gram negative bacterium	2-propanol	3776	SIFT-MS analysis	NIPH 2492
53	11	Pseudomonas aeruginosa	Gram negative bacterium	dimethyl sulfide	1068	SIFT-MS analysis	NIPH 2492
54	11	Pseudomonas aeruginosa	Gram negative bacterium	methyl thiocyanate	11168	SIFT-MS analysis	NIPH 2495
54	11	Pseudomonas aeruginosa	Gram negative bacterium	hydrogen cyanide	768	SIFT-MS analysis	NIPH 2495
54	11	Pseudomonas aeruginosa	Gram negative bacterium	acetone	180	SIFT-MS analysis	NIPH 2495
54	11	Pseudomonas aeruginosa	Gram negative bacterium	2-propanol	3776	SIFT-MS analysis	NIPH 2495
54	11	Pseudomonas aeruginosa	Gram negative bacterium	dimethyl sulfide	1068	SIFT-MS analysis	NIPH 2495
55	11	Pseudomonas aeruginosa	Gram negative bacterium	methyl thiocyanate	11168	SIFT-MS analysis	NIPH 2496
55	11	Pseudomonas aeruginosa	Gram negative bacterium	hydrogen cyanide	768	SIFT-MS analysis	NIPH 2496
55	11	Pseudomonas aeruginosa	Gram negative bacterium	acetone	180	SIFT-MS analysis	NIPH 2496
55	11	Pseudomonas aeruginosa	Gram negative bacterium	2-propanol	3776	SIFT-MS analysis	NIPH 2496
55	11	Pseudomonas aeruginosa	Gram negative bacterium	dimethyl sulfide	1068	SIFT-MS analysis	NIPH 2496
56	11	Pseudomonas aeruginosa	Gram negative bacterium	methyl thiocyanate	11168	SIFT-MS analysis	NIPH 2498
56	11	Pseudomonas aeruginosa	Gram negative bacterium	hydrogen cyanide	768	SIFT-MS analysis	NIPH 2498
56	11	Pseudomonas aeruginosa	Gram negative bacterium	acetone	180	SIFT-MS analysis	NIPH 2498
56	11	Pseudomonas aeruginosa	Gram negative bacterium	2-propanol	3776	SIFT-MS analysis	NIPH 2498
56	11	Pseudomonas aeruginosa	Gram negative bacterium	dimethyl sulfide	1068	SIFT-MS analysis	NIPH 2498
57	11	Pseudomonas aeruginosa	Gram negative bacterium	methyl thiocyanate	11168	SIFT-MS analysis	NIPH 2502
57	11	Pseudomonas aeruginosa	Gram negative bacterium	hydrogen cyanide	768	SIFT-MS analysis	NIPH 2502
57	11	Pseudomonas aeruginosa	Gram negative bacterium	acetone	180	SIFT-MS analysis	NIPH 2502
57	11	Pseudomonas aeruginosa	Gram negative bacterium	2-propanol	3776	SIFT-MS analysis	NIPH 2502
57	11	Pseudomonas aeruginosa	Gram negative bacterium	dimethyl sulfide	1068	SIFT-MS analysis	NIPH 2502
58	11	Pseudomonas aeruginosa	Gram negative bacterium	methyl thiocyanate	11168	SIFT-MS analysis	NIPH 2507
58	11	Pseudomonas aeruginosa	Gram negative bacterium	hydrogen cyanide	768	SIFT-MS analysis	NIPH 2507
58	11	Pseudomonas aeruginosa	Gram negative bacterium	acetone	180	SIFT-MS analysis	NIPH 2507
58	11	Pseudomonas aeruginosa	Gram negative bacterium	2-propanol	3776	SIFT-MS analysis	NIPH 2507
58	11	Pseudomonas aeruginosa	Gram negative bacterium	dimethyl sulfide	1068	SIFT-MS analysis	NIPH 2507
59	11	Pseudomonas aeruginosa	Gram negative bacterium	methyl thiocyanate	11168	SIFT-MS analysis	NIPH 2511
59	11	Pseudomonas aeruginosa	Gram negative bacterium	hydrogen cyanide	768	SIFT-MS analysis	NIPH 2511
59	11	Pseudomonas aeruginosa	Gram negative bacterium	acetone	180	SIFT-MS analysis	NIPH 2511
59	11	Pseudomonas aeruginosa	Gram negative bacterium	2-propanol	3776	SIFT-MS analysis	NIPH 2511
59	11	Pseudomonas aeruginosa	Gram negative bacterium	dimethyl sulfide	1068	SIFT-MS analysis	NIPH 2511
60	11	Pseudomonas aeruginosa	Gram negative bacterium	methyl thiocyanate	11168	SIFT-MS analysis	NIPH 2512
60	11	Pseudomonas aeruginosa	Gram negative bacterium	hydrogen cyanide	768	SIFT-MS analysis	NIPH 2512
60	11	Pseudomonas aeruginosa	Gram negative bacterium	acetone	180	SIFT-MS analysis	NIPH 2512
60	11	Pseudomonas aeruginosa	Gram negative bacterium	2-propanol	3776	SIFT-MS analysis	NIPH 2512
60	11	Pseudomonas aeruginosa	Gram negative bacterium	dimethyl sulfide	1068	SIFT-MS analysis	NIPH 2512
61	11	Pseudomonas aeruginosa	Gram negative bacterium	methyl thiocyanate	11168	SIFT-MS analysis	ANC 3157
61	11	Pseudomonas aeruginosa	Gram negative bacterium	hydrogen cyanide	768	SIFT-MS analysis	ANC 3157
61	11	Pseudomonas aeruginosa	Gram negative bacterium	acetone	180	SIFT-MS analysis	ANC 3157
61	11	Pseudomonas aeruginosa	Gram negative bacterium	2-propanol	3776	SIFT-MS analysis	ANC 3157
61	11	Pseudomonas aeruginosa	Gram negative bacterium	dimethyl sulfide	1068	SIFT-MS analysis	ANC 3157
62	11	Pseudomonas aeruginosa	Gram negative bacterium	methyl thiocyanate	11168	SIFT-MS analysis	ANC 3209
62	11	Pseudomonas aeruginosa	Gram negative bacterium	hydrogen cyanide	768	SIFT-MS analysis	ANC 3209
62	11	Pseudomonas aeruginosa	Gram negative bacterium	acetone	180	SIFT-MS analysis	ANC 3209
62	11	Pseudomonas aeruginosa	Gram negative bacterium	2-propanol	3776	SIFT-MS analysis	ANC 3209
62	11	Pseudomonas aeruginosa	Gram negative bacterium	dimethyl sulfide	1068	SIFT-MS analysis	ANC 3209
63	11	Pseudomonas aeruginosa	Gram negative bacterium	methyl thiocyanate	11168	SIFT-MS analysis	ANC 3488
63	11	Pseudomonas aeruginosa	Gram negative bacterium	hydrogen cyanide	768	SIFT-MS analysis	ANC 3488
63	11	Pseudomonas aeruginosa	Gram negative bacterium	acetone	180	SIFT-MS analysis	ANC 3488
63	11	Pseudomonas aeruginosa	Gram negative bacterium	2-propanol	3776	SIFT-MS analysis	ANC 3488
63	11	Pseudomonas aeruginosa	Gram negative bacterium	dimethyl sulfide	1068	SIFT-MS analysis	ANC 3488
64	11	Pseudomonas aeruginosa	Gram negative bacterium	methyl thiocyanate	11168	SIFT-MS analysis	PAO13888
64	11	Pseudomonas aeruginosa	Gram negative bacterium	hydrogen cyanide	768	SIFT-MS analysis	PAO13888
64	11	Pseudomonas aeruginosa	Gram negative bacterium	acetone	180	SIFT-MS analysis	PAO13888
64	11	Pseudomonas aeruginosa	Gram negative bacterium	2-propanol	3776	SIFT-MS analysis	PAO13888
64	11	Pseudomonas aeruginosa	Gram negative bacterium	dimethyl sulfide	1068	SIFT-MS analysis	PAO13888
64	11	Pseudomonas aeruginosa	Gram negative bacterium	2-propanol	3776	SIFT-MS analysis	NIPH 2414
65	12	Pseudomonas aeruginosa	Gram negative bacterium	acetone	180	SIFT-MS analysis	UMRL 1203
65	12	Pseudomonas aeruginosa	Gram negative bacterium	ethanol	702	SIFT-MS analysis	UMRL 1203
65	12	Pseudomonas aeruginosa	Gram negative bacterium	formaldehyde	712	SIFT-MS analysis	UMRL 1203
65	12	Pseudomonas aeruginosa	Gram negative bacterium	methanethiol	878	SIFT-MS analysis	UMRL 1203
66	34	Pseudomonas aeruginosa	Gram negative bacterium	2,3-dimethyl-5-sopentylpyrazine	not available	TD-GC-MS analysis	ATCC 27853
66	34	Pseudomonas aeruginosa	Gram negative bacterium	2-methy-3-(2-propenyl)-pyrazine	583833	TD-GC-MS analysis	ATCC 27853
66	34	Pseudomonas aeruginosa	Gram negative bacterium	methyl thioacetate	73750	TD-GC-MS analysis	ATCC 27853
66	34	Pseudomonas aeruginosa	Gram negative bacterium	2-furaldehyde	7362	TD-GC-MS analysis	ATCC 27853
66	34	Pseudomonas aeruginosa	Gram negative bacterium	dimethyl trisulfide	19310	TD-GC-MS analysis	ATCC 27853
66	34	Pseudomonas aeruginosa	Gram negative bacterium	tetradecane	12389	TD-GC-MS analysis	ATCC 27853
66	34	Pseudomonas aeruginosa	Gram negative bacterium	1-undecene	13190	TD-GC-MS analysis	ATCC 27853
66	34	Pseudomonas aeruginosa	Gram negative bacterium	hexanal	6184	TD-GC-MS analysis	ATCC 27853
66	34	Pseudomonas aeruginosa	Gram negative bacterium	6-tridecane	142600	TD-GC-MS analysis	ATCC 27853
66	34	Pseudomonas aeruginosa	Gram negative bacterium	dimethyl disulfide	12232	TD-GC-MS analysis	ATCC 27853
66	34	Pseudomonas aeruginosa	Gram negative bacterium	butanal	261	TD-GC-MS analysis	ATCC 27853
66	34	Pseudomonas aeruginosa	Gram negative bacterium	3-methyl-1H-pyrrole	12023	TD-GC-MS analysis	ATCC 27853
66	34	Pseudomonas aeruginosa	Gram negative bacterium	2-methylbutanal	7284	TD-GC-MS analysis	ATCC 27853
67	35	Pseudomonas aeruginosa	Gram negative bacterium	hydrogen sulfide	402	SIFT-MS analysis	ATCC 27853
67	35	Pseudomonas aeruginosa	Gram negative bacterium	methanethiol	878	SIFT-MS analysis	ATCC 27853
67	35	Pseudomonas aeruginosa	Gram negative bacterium	dimethyl sulfide	1068	SIFT-MS analysis	ATCC 27853
68	36	Pseudomonas aeruginosa	Gram negative bacterium	ammonia	222	IMR-MS analysis	ATCC 27853
68	36	Pseudomonas aeruginosa	Gram negative bacterium	methanethiol	878	IMR-MS analysis	ATCC 27853
68	36	Pseudomonas aeruginosa	Gram negative bacterium	indole	798	IMR-MS analysis	ATCC 27853
69	37	Pseudomonas aeruginosa	Gram negative bacterium	2-aminoacetophenone	11952	SPME-GC-MS analysis	clinical isolate
69	37	Pseudomonas aeruginosa	Gram negative bacterium	dimethyl disulfide	12232	SPME-GC-MS analysis	clinical isolate
69	37	Pseudomonas aeruginosa	Gram negative bacterium	1-undecene	13190	SPME-GC-MS analysis	clinical isolate
69	37	Pseudomonas aeruginosa	Gram negative bacterium	2,5-dimethylpyrazine	31252	SPME-GC-MS analysis	clinical isolate
69	37	Pseudomonas aeruginosa	Gram negative bacterium	dimethyl sulfide	1068	SPME-GC-MS analysis	clinical isolate
70	38	Pseudomonas aeruginosa	Gram negative bacterium	isoprene	6557	GC-FID analysis	ATCC 10145
70	38	Pseudomonas aeruginosa	Gram negative bacterium	dimethyl disulfide	12232	GC-FID analysis	ATCC 10145
70	38	Pseudomonas aeruginosa	Gram negative bacterium	dimethyl trisulfide	19310	GC-FID analysis	ATCC 10145
70	38	Pseudomonas aeruginosa	Gram negative bacterium	1-undecene	13190	GC-FID analysis	ATCC 10145
71	41	Pseudomonas aeruginosa	Gram negative bacterium	hydrogen cyanide	768	SIFT-MS analysis	clinical isolate
71	41	Pseudomonas aeruginosa	Gram negative bacterium	ammonia	222	SIFT-MS analysis	clinical isolate
71	41	Pseudomonas aeruginosa	Gram negative bacterium	acetonitrile	6342	SIFT-MS analysis	clinical isolate
71	41	Pseudomonas aeruginosa	Gram negative bacterium	dimethyl disulfide	12232	SIFT-MS analysis	clinical isolate
71	41	Pseudomonas aeruginosa	Gram negative bacterium	ethanol	702	SIFT-MS analysis	clinical isolate
72	42	Pseudomonas aeruginosa	Gram negative bacterium	2-aminoacetophenone	11952	GC-MS/ Colorimetric analysis	PAO-1
73	42	Pseudomonas aeruginosa	Gram negative bacterium	2-aminoacetophenone	11952	GC-MS/ Colorimetric analysis	clinical isolate 1
74	42	Pseudomonas aeruginosa	Gram negative bacterium	2-aminoacetophenone	11952	GC-MS/ Colorimetric analysis	clinical isolate 2
75	42	Pseudomonas aeruginosa	Gram negative bacterium	2-aminoacetophenone	11952	GC-MS/ Colorimetric analysis	clinical isolate 3
76	42	Pseudomonas aeruginosa	Gram negative bacterium	2-aminoacetophenone	11952	GC-MS/ Colorimetric analysis	clinical isolate 4
77	42	Pseudomonas aeruginosa	Gram negative bacterium	2-aminoacetophenone	11952	GC-MS/ Colorimetric analysis	clinical isolate 5
78	42	Pseudomonas aeruginosa	Gram negative bacterium	2-aminoacetophenone	11952	GC-MS/ Colorimetric analysis	clinical isolate 6
79	42	Pseudomonas aeruginosa	Gram negative bacterium	2-aminoacetophenone	11952	GC-MS/ Colorimetric analysis	clinical isolate 7
80	42	Pseudomonas aeruginosa	Gram negative bacterium	2-aminoacetophenone	11952	GC-MS/ Colorimetric analysis	clinical isolate 8
81	42	Pseudomonas aeruginosa	Gram negative bacterium	2-aminoacetophenone	11952	GC-MS/ Colorimetric analysis	clinical isolate 9
82	42	Pseudomonas aeruginosa	Gram negative bacterium	2-aminoacetophenone	11952	GC-MS/ Colorimetric analysis	clinical isolate 10
83	43	Pseudomonas aeruginosa	Gram negative bacterium	dimethyl disulfide	12232	GC-MS analysis	ATCC 19660
83	43	Pseudomonas aeruginosa	Gram negative bacterium	dimethyl trisulfide	19310	GC-MS analysis	ATCC 19660
83	43	Pseudomonas aeruginosa	Gram negative bacterium	2-nonanone	13187	GC-MS analysis	ATCC 19660
83	43	Pseudomonas aeruginosa	Gram negative bacterium	2-undecanone	8163	GC-MS analysis	ATCC 19660
83	43	Pseudomonas aeruginosa	Gram negative bacterium	methanethiol	878	GC-MS analysis	ATCC 19660
83	43	Pseudomonas aeruginosa	Gram negative bacterium	2-aminoacetophenone	11952	GC-MS analysis	ATCC 19660
83	43	Pseudomonas aeruginosa	Gram negative bacterium	1-butanol	263	GC-MS analysis	ATCC 19660
83	43	Pseudomonas aeruginosa	Gram negative bacterium	toluene	1140	GC-MS analysis	ATCC 19660
83	43	Pseudomonas aeruginosa	Gram negative bacterium	2-butanone	6569	GC-MS analysis	ATCC 19660
83	43	Pseudomonas aeruginosa	Gram negative bacterium	1-undecene	13190	GC-MS analysis	ATCC 19660
83	43	Pseudomonas aeruginosa	Gram negative bacterium	isopentanol	31260	GC-MS analysis	ATCC 19660
84	43	Pseudomonas aeruginosa	Gram negative bacterium	dimethyl disulfide	12232	GC-MS analysis	ATCC 27313
84	43	Pseudomonas aeruginosa	Gram negative bacterium	dimethyl trisulfide	19310	GC-MS analysis	ATCC 27313
84	43	Pseudomonas aeruginosa	Gram negative bacterium	2-nonanone	13187	GC-MS analysis	ATCC 27313
84	43	Pseudomonas aeruginosa	Gram negative bacterium	2-undecanone	8163	GC-MS analysis	ATCC 27313
84	43	Pseudomonas aeruginosa	Gram negative bacterium	methanethiol	878	GC-MS analysis	ATCC 27313
84	43	Pseudomonas aeruginosa	Gram negative bacterium	2-aminoacetophenone	11952	GC-MS analysis	ATCC 27313
84	43	Pseudomonas aeruginosa	Gram negative bacterium	1-butanol	263	GC-MS analysis	ATCC 27313
84	43	Pseudomonas aeruginosa	Gram negative bacterium	toluene	1140	GC-MS analysis	ATCC 27313
84	43	Pseudomonas aeruginosa	Gram negative bacterium	2-butanone	6569	GC-MS analysis	ATCC 27313
84	43	Pseudomonas aeruginosa	Gram negative bacterium	1-undecene	13190	GC-MS analysis	ATCC 27313
84	43	Pseudomonas aeruginosa	Gram negative bacterium	isopentanol	31260	GC-MS analysis	ATCC 27313
85	43	Pseudomonas aeruginosa	Gram negative bacterium	dimethyl disulfide	12232	GC-MS analysis	ATCC 7700
85	43	Pseudomonas aeruginosa	Gram negative bacterium	dimethyl trisulfide	19310	GC-MS analysis	ATCC 7700
85	43	Pseudomonas aeruginosa	Gram negative bacterium	2-nonanone	13187	GC-MS analysis	ATCC 7700
85	43	Pseudomonas aeruginosa	Gram negative bacterium	2-undecanone	8163	GC-MS analysis	ATCC 7700
85	43	Pseudomonas aeruginosa	Gram negative bacterium	methanethiol	878	GC-MS analysis	ATCC 7700
85	43	Pseudomonas aeruginosa	Gram negative bacterium	2-aminoacetophenone	11952	GC-MS analysis	ATCC 7700
85	43	Pseudomonas aeruginosa	Gram negative bacterium	1-butanol	263	GC-MS analysis	ATCC 7700
85	43	Pseudomonas aeruginosa	Gram negative bacterium	toluene	1140	GC-MS analysis	ATCC 7700
85	43	Pseudomonas aeruginosa	Gram negative bacterium	2-butanone	6569	GC-MS analysis	ATCC 7700
85	43	Pseudomonas aeruginosa	Gram negative bacterium	1-undecene	13190	GC-MS analysis	ATCC 7700
85	43	Pseudomonas aeruginosa	Gram negative bacterium	isopentanol	31260	GC-MS analysis	ATCC 7700
86	43	Pseudomonas aeruginosa	Gram negative bacterium	dimethyl disulfide	12232	GC-MS analysis	ATCC 17423
86	43	Pseudomonas aeruginosa	Gram negative bacterium	dimethyl trisulfide	19310	GC-MS analysis	ATCC 17423
86	43	Pseudomonas aeruginosa	Gram negative bacterium	2-nonanone	13187	GC-MS analysis	ATCC 17423
86	43	Pseudomonas aeruginosa	Gram negative bacterium	2-undecanone	8163	GC-MS analysis	ATCC 17423
86	43	Pseudomonas aeruginosa	Gram negative bacterium	methanethiol	878	GC-MS analysis	ATCC 17423
86	43	Pseudomonas aeruginosa	Gram negative bacterium	2-aminoacetophenone	11952	GC-MS analysis	ATCC 17423
86	43	Pseudomonas aeruginosa	Gram negative bacterium	1-butanol	263	GC-MS analysis	ATCC 17423
86	43	Pseudomonas aeruginosa	Gram negative bacterium	toluene	1140	GC-MS analysis	ATCC 17423
86	43	Pseudomonas aeruginosa	Gram negative bacterium	2-butanone	6569	GC-MS analysis	ATCC 17423
86	43	Pseudomonas aeruginosa	Gram negative bacterium	1-undecene	13190	GC-MS analysis	ATCC 17423
86	43	Pseudomonas aeruginosa	Gram negative bacterium	isopentanol	31260	GC-MS analysis	ATCC 17423
87	43	Pseudomonas aeruginosa	Gram negative bacterium	dimethyl disulfide	12232	GC-MS analysis	ATCC 27312
87	43	Pseudomonas aeruginosa	Gram negative bacterium	dimethyl trisulfide	19310	GC-MS analysis	ATCC 27312
87	43	Pseudomonas aeruginosa	Gram negative bacterium	2-nonanone	13187	GC-MS analysis	ATCC 27312
87	43	Pseudomonas aeruginosa	Gram negative bacterium	2-undecanone	8163	GC-MS analysis	ATCC 27312
87	43	Pseudomonas aeruginosa	Gram negative bacterium	methanethiol	878	GC-MS analysis	ATCC 27312
87	43	Pseudomonas aeruginosa	Gram negative bacterium	2-aminoacetophenone	11952	GC-MS analysis	ATCC 27312
87	43	Pseudomonas aeruginosa	Gram negative bacterium	1-butanol	263	GC-MS analysis	ATCC 27312
87	43	Pseudomonas aeruginosa	Gram negative bacterium	toluene	1140	GC-MS analysis	ATCC 27312
87	43	Pseudomonas aeruginosa	Gram negative bacterium	2-butanone	6569	GC-MS analysis	ATCC 27312
87	43	Pseudomonas aeruginosa	Gram negative bacterium	1-undecene	13190	GC-MS analysis	ATCC 27312
87	43	Pseudomonas aeruginosa	Gram negative bacterium	isopentanol	31260	GC-MS analysis	ATCC 27312
88	43	Pseudomonas aeruginosa	Gram negative bacterium	dimethyl disulfide	12232	GC-MS analysis	ATCC 27316
88	43	Pseudomonas aeruginosa	Gram negative bacterium	dimethyl trisulfide	19310	GC-MS analysis	ATCC 27316
88	43	Pseudomonas aeruginosa	Gram negative bacterium	2-nonanone	13187	GC-MS analysis	ATCC 27316
88	43	Pseudomonas aeruginosa	Gram negative bacterium	2-undecanone	8163	GC-MS analysis	ATCC 27316
88	43	Pseudomonas aeruginosa	Gram negative bacterium	methanethiol	878	GC-MS analysis	ATCC 27316
88	43	Pseudomonas aeruginosa	Gram negative bacterium	2-aminoacetophenone	11952	GC-MS analysis	ATCC 27316
88	43	Pseudomonas aeruginosa	Gram negative bacterium	1-butanol	263	GC-MS analysis	ATCC 27316
88	43	Pseudomonas aeruginosa	Gram negative bacterium	toluene	1140	GC-MS analysis	ATCC 27316
88	43	Pseudomonas aeruginosa	Gram negative bacterium	2-butanone	6569	GC-MS analysis	ATCC 27316
88	43	Pseudomonas aeruginosa	Gram negative bacterium	1-undecene	13190	GC-MS analysis	ATCC 27316
88	43	Pseudomonas aeruginosa	Gram negative bacterium	isopentanol	31260	GC-MS analysis	ATCC 27316
89	43	Pseudomonas aeruginosa	Gram negative bacterium	dimethyl disulfide	12232	GC-MS analysis	ATCC 17429
89	43	Pseudomonas aeruginosa	Gram negative bacterium	dimethyl trisulfide	19310	GC-MS analysis	ATCC 17429
89	43	Pseudomonas aeruginosa	Gram negative bacterium	2-nonanone	13187	GC-MS analysis	ATCC 17429
89	43	Pseudomonas aeruginosa	Gram negative bacterium	2-undecanone	8163	GC-MS analysis	ATCC 17429
89	43	Pseudomonas aeruginosa	Gram negative bacterium	methanethiol	878	GC-MS analysis	ATCC 17429
89	43	Pseudomonas aeruginosa	Gram negative bacterium	2-aminoacetophenone	11952	GC-MS analysis	ATCC 17429
89	43	Pseudomonas aeruginosa	Gram negative bacterium	1-butanol	263	GC-MS analysis	ATCC 17429
89	43	Pseudomonas aeruginosa	Gram negative bacterium	toluene	1140	GC-MS analysis	ATCC 17429
89	43	Pseudomonas aeruginosa	Gram negative bacterium	2-butanone	6569	GC-MS analysis	ATCC 17429
89	43	Pseudomonas aeruginosa	Gram negative bacterium	1-undecene	13190	GC-MS analysis	ATCC 17429
89	43	Pseudomonas aeruginosa	Gram negative bacterium	isopentanol	31260	GC-MS analysis	ATCC 17429
90	43	Pseudomonas aeruginosa	Gram negative bacterium	dimethyl disulfide	12232	GC-MS analysis	ATCC 17423
90	43	Pseudomonas aeruginosa	Gram negative bacterium	dimethyl trisulfide	19310	GC-MS analysis	ATCC 17423
90	43	Pseudomonas aeruginosa	Gram negative bacterium	2-nonanone	13187	GC-MS analysis	ATCC 17423
90	43	Pseudomonas aeruginosa	Gram negative bacterium	2-undecanone	8163	GC-MS analysis	ATCC 17423
90	43	Pseudomonas aeruginosa	Gram negative bacterium	methanethiol	878	GC-MS analysis	ATCC 17423
90	43	Pseudomonas aeruginosa	Gram negative bacterium	2-aminoacetophenone	11952	GC-MS analysis	ATCC 17423
90	43	Pseudomonas aeruginosa	Gram negative bacterium	1-butanol	263	GC-MS analysis	ATCC 17423
90	43	Pseudomonas aeruginosa	Gram negative bacterium	toluene	1140	GC-MS analysis	ATCC 17423
90	43	Pseudomonas aeruginosa	Gram negative bacterium	2-butanone	6569	GC-MS analysis	ATCC 17423
90	43	Pseudomonas aeruginosa	Gram negative bacterium	1-undecene	13190	GC-MS analysis	ATCC 17423
90	43	Pseudomonas aeruginosa	Gram negative bacterium	isopentanol	31260	GC-MS analysis	ATCC 17423
91	43	Pseudomonas aeruginosa	Gram negative bacterium	dimethyl disulfide	12232	GC-MS analysis	ATCC 7701
91	43	Pseudomonas aeruginosa	Gram negative bacterium	dimethyl trisulfide	19310	GC-MS analysis	ATCC 7701
91	43	Pseudomonas aeruginosa	Gram negative bacterium	2-nonanone	13187	GC-MS analysis	ATCC 7701
91	43	Pseudomonas aeruginosa	Gram negative bacterium	2-undecanone	8163	GC-MS analysis	ATCC 7701
91	43	Pseudomonas aeruginosa	Gram negative bacterium	methanethiol	878	GC-MS analysis	ATCC 7701
91	43	Pseudomonas aeruginosa	Gram negative bacterium	2-aminoacetophenone	11952	GC-MS analysis	ATCC 7701
91	43	Pseudomonas aeruginosa	Gram negative bacterium	1-butanol	263	GC-MS analysis	ATCC 7701
91	43	Pseudomonas aeruginosa	Gram negative bacterium	toluene	1140	GC-MS analysis	ATCC 7701
91	43	Pseudomonas aeruginosa	Gram negative bacterium	2-butanone	6569	GC-MS analysis	ATCC 7701
91	43	Pseudomonas aeruginosa	Gram negative bacterium	1-undecene	13190	GC-MS analysis	ATCC 7701
91	43	Pseudomonas aeruginosa	Gram negative bacterium	isopentanol	31260	GC-MS analysis	ATCC 7701
92	43	Pseudomonas aeruginosa	Gram negative bacterium	dimethyl disulfide	12232	GC-MS analysis	CDC 9104
92	43	Pseudomonas aeruginosa	Gram negative bacterium	dimethyl trisulfide	19310	GC-MS analysis	CDC 9104
92	43	Pseudomonas aeruginosa	Gram negative bacterium	2-nonanone	13187	GC-MS analysis	CDC 9104
92	43	Pseudomonas aeruginosa	Gram negative bacterium	2-undecanone	8163	GC-MS analysis	CDC 9104
92	43	Pseudomonas aeruginosa	Gram negative bacterium	methanethiol	878	GC-MS analysis	CDC 9104
92	43	Pseudomonas aeruginosa	Gram negative bacterium	2-aminoacetophenone	11952	GC-MS analysis	CDC 9104
92	43	Pseudomonas aeruginosa	Gram negative bacterium	1-butanol	263	GC-MS analysis	CDC 9104
92	43	Pseudomonas aeruginosa	Gram negative bacterium	toluene	1140	GC-MS analysis	CDC 9104
92	43	Pseudomonas aeruginosa	Gram negative bacterium	2-butanone	6569	GC-MS analysis	CDC 9104
92	43	Pseudomonas aeruginosa	Gram negative bacterium	1-undecene	13190	GC-MS analysis	CDC 9104
92	43	Pseudomonas aeruginosa	Gram negative bacterium	isopentanol	31260	GC-MS analysis	CDC 9104
93	43	Pseudomonas aeruginosa	Gram negative bacterium	dimethyl disulfide	12232	GC-MS analysis	CDC 9171
93	43	Pseudomonas aeruginosa	Gram negative bacterium	dimethyl trisulfide	19310	GC-MS analysis	CDC 9171
93	43	Pseudomonas aeruginosa	Gram negative bacterium	2-nonanone	13187	GC-MS analysis	CDC 9171
93	43	Pseudomonas aeruginosa	Gram negative bacterium	2-undecanone	8163	GC-MS analysis	CDC 9171
93	43	Pseudomonas aeruginosa	Gram negative bacterium	methanethiol	878	GC-MS analysis	CDC 9171
93	43	Pseudomonas aeruginosa	Gram negative bacterium	2-aminoacetophenone	11952	GC-MS analysis	CDC 9171
93	43	Pseudomonas aeruginosa	Gram negative bacterium	1-butanol	263	GC-MS analysis	CDC 9171
93	43	Pseudomonas aeruginosa	Gram negative bacterium	toluene	1140	GC-MS analysis	CDC 9171
93	43	Pseudomonas aeruginosa	Gram negative bacterium	2-butanone	6569	GC-MS analysis	CDC 9171
93	43	Pseudomonas aeruginosa	Gram negative bacterium	1-undecene	13190	GC-MS analysis	CDC 9171
93	43	Pseudomonas aeruginosa	Gram negative bacterium	isopentanol	31260	GC-MS analysis	CDC 9171
94	44	Pseudomonas aeruginosa	Gram negative bacterium	dimethyl disulfide	12232	HS-GLC analysis	clinical isolate
95	37	Staphylococcus aureus	Gram positive bacterium	3-methylbutanoic acid	10430	SPME-GC-MS analysis	clinical isolate
95	37	Staphylococcus aureus	Gram positive bacterium	2-methylbutanoic acid	8314	SPME-GC-MS analysis	clinical isolate
95	37	Staphylococcus aureus	Gram positive bacterium	2-methylpropanoic acid	6590	SPME-GC-MS analysis	clinical isolate
95	37	Staphylococcus aureus	Gram positive bacterium	3-methyl-4-(1-methylethenyl)cyclohexane	14299	SPME-GC-MS analysis	clinical isolate
95	37	Staphylococcus aureus	Gram positive bacterium	acetoin	179	SPME-GC-MS analysis	clinical isolate
95	37	Staphylococcus aureus	Gram positive bacterium	butanoic acid	264	SPME-GC-MS analysis	clinical isolate
95	37	Staphylococcus aureus	Gram positive bacterium	4-methylhexanoic acid	15271	SPME-GC-MS analysis	clinical isolate
95	37	Staphylococcus aureus	Gram positive bacterium	2-phenylethanol	6054	SPME-GC-MS analysis	clinical isolate
96	35	Staphylococcus aureus	Gram positive bacterium	ethanol	702	SIFT-MS analysis	ATCC 25923
96	35	Staphylococcus aureus	Gram positive bacterium	acetaldehyde	177	SIFT-MS analysis	ATCC 25923
96	35	Staphylococcus aureus	Gram positive bacterium	hydrogen sulfide	402	SIFT-MS analysis	ATCC 25923
96	35	Staphylococcus aureus	Gram positive bacterium	methanethiol	878	SIFT-MS analysis	ATCC 25923
96	35	Staphylococcus aureus	Gram positive bacterium	trimethylamine	1146	SIFT-MS analysis	ATCC 25923
96	35	Staphylococcus aureus	Gram positive bacterium	indole	798	SIFT-MS analysis	ATCC 25923
96	35	Staphylococcus aureus	Gram positive bacterium	2-aminoacetophenone	11952	SIFT-MS analysis	ATCC 25923
96	35	Staphylococcus aureus	Gram positive bacterium	hexanal	6184	SIFT-MS analysis	ATCC 25923
97	6	Staphylococcus aureus	Gram positive bacterium	ethanol	702	MCC-IMS analysis	DSM 13661
98	6	Staphylococcus aureus	Gram positive bacterium	3-methylbutanal	11552	GC-MS analysis	DSM 13661
98	6	Staphylococcus aureus	Gram positive bacterium	isopentanol	31260	GC-MS analysis	DSM 13661
98	6	Staphylococcus aureus	Gram positive bacterium	2-(methylthio)-ethanol	78925	GC-MS analysis	DSM 13661
99	68	Staphylococcus aureus	Gram positive bacterium	tridecen-2-one	53427438	HS-SPME-GC-FID analysis	unknown
99	68	Staphylococcus aureus	Gram positive bacterium	dimethyl disulfide	12232	HS-SPME-GC-FID analysis	unknown
100	31	Staphylococcus aureus	Gram positive bacterium	ethanol	702	HS-SPME-GC-MS analysis	unknown
100	31	Staphylococcus aureus	Gram positive bacterium	1-propanol	1031	HS-SPME-GC-MS analysis	unknown
100	31	Staphylococcus aureus	Gram positive bacterium	isopentanol	31260	HS-SPME-GC-MS analysis	unknown
100	31	Staphylococcus aureus	Gram positive bacterium	acetaldehyde	177	HS-SPME-GC-MS analysis	unknown
100	31	Staphylococcus aureus	Gram positive bacterium	propanal	527	HS-SPME-GC-MS analysis	unknown
100	31	Staphylococcus aureus	Gram positive bacterium	3-methylbutanal	11552	HS-SPME-GC-MS analysis	unknown
100	31	Staphylococcus aureus	Gram positive bacterium	2-phenylacetaldehyde	998	HS-SPME-GC-MS analysis	unknown
100	31	Staphylococcus aureus	Gram positive bacterium	2,3,4,5-tetrahydropyridazine	not available	HS-SPME-GC-MS analysis	unknown
101	1	Staphylococcus aureus	Gram positive bacterium	1-butanol	263	SIFT-MS analysis	NCTC 6571
101	1	Staphylococcus aureus	Gram positive bacterium	1-pentanol	6276	SIFT-MS analysis	NCTC 6571
101	1	Staphylococcus aureus	Gram positive bacterium	ethanol	702	SIFT-MS analysis	NCTC 6571
101	1	Staphylococcus aureus	Gram positive bacterium	ethyl butanoate	7762	SIFT-MS analysis	NCTC 6571
101	1	Staphylococcus aureus	Gram positive bacterium	formaldehyde	712	SIFT-MS analysis	NCTC 6571
101	1	Staphylococcus aureus	Gram positive bacterium	hydrogen sulfide	402	SIFT-MS analysis	NCTC 6571
101	1	Staphylococcus aureus	Gram positive bacterium	indole	798	SIFT-MS analysis	NCTC 6571
101	1	Staphylococcus aureus	Gram positive bacterium	methanethiol	878	SIFT-MS analysis	NCTC 6571
101	1	Staphylococcus aureus	Gram positive bacterium	phenylacetic acid	999	SIFT-MS analysis	NCTC 6571
101	1	Staphylococcus aureus	Gram positive bacterium	pyrrole	8027	SIFT-MS analysis	NCTC 6571
101	1	Staphylococcus aureus	Gram positive bacterium	trimethylamine	1146	SIFT-MS analysis	NCTC 6571
102	1	Staphylococcus aureus	Gram positive bacterium	1-butanol	263	SIFT-MS analysis	ATCC 8325
102	1	Staphylococcus aureus	Gram positive bacterium	1-pentanol	6276	SIFT-MS analysis	ATCC 8325
102	1	Staphylococcus aureus	Gram positive bacterium	ethanol	702	SIFT-MS analysis	ATCC 8325
102	1	Staphylococcus aureus	Gram positive bacterium	formaldehyde	712	SIFT-MS analysis	ATCC 8325
102	1	Staphylococcus aureus	Gram positive bacterium	hydrogen sulfide	402	SIFT-MS analysis	ATCC 8325
102	1	Staphylococcus aureus	Gram positive bacterium	methanethiol	878	SIFT-MS analysis	ATCC 8325
103	3	Staphylococcus aureus	Gram positive bacterium	acetone	180	GC-MS analysis	clinical isolate
103	3	Staphylococcus aureus	Gram positive bacterium	3-methylbutanal	11552	GC-MS analysis	clinical isolate
103	3	Staphylococcus aureus	Gram positive bacterium	2-methylbutanal	7284	GC-MS analysis	clinical isolate
103	3	Staphylococcus aureus	Gram positive bacterium	dimethyl disulfide	12232	GC-MS analysis	clinical isolate
103	3	Staphylococcus aureus	Gram positive bacterium	2,3,3-trimethylpentane	11215	GC-MS analysis	clinical isolate
103	3	Staphylococcus aureus	Gram positive bacterium	benzaldehyde	240	GC-MS analysis	clinical isolate
103	3	Staphylococcus aureus	Gram positive bacterium	2,3-butanedione	650	GC-MS analysis	clinical isolate
103	3	Staphylococcus aureus	Gram positive bacterium	1,1,2,2-tetrachloroethane	6591	GC-MS analysis	clinical isolate
103	3	Staphylococcus aureus	Gram positive bacterium	dimethyl trisulfide	19310	GC-MS analysis	clinical isolate
103	3	Staphylococcus aureus	Gram positive bacterium	3-methyl-4-(1-methylethenyl)cyclohexane	14299	GC-MS analysis	clinical isolate
104	2	Staphylococcus aureus	Gram positive bacterium	propanal	527	GC-MS analysis	ATCC 25923
104	2	Staphylococcus aureus	Gram positive bacterium	2-ethylacrolein	70203	GC-MS analysis	ATCC 25923
104	2	Staphylococcus aureus	Gram positive bacterium	(E)-2-methyl-2-butenal	5321950	GC-MS analysis	ATCC 25923
104	2	Staphylococcus aureus	Gram positive bacterium	benzaldehyde	240	GC-MS analysis	ATCC 25923
104	2	Staphylococcus aureus	Gram positive bacterium	methacrolein	6562	GC-MS analysis	ATCC 25923
104	2	Staphylococcus aureus	Gram positive bacterium	acetaldehyde	177	GC-MS analysis	ATCC 25923
104	2	Staphylococcus aureus	Gram positive bacterium	3-methylbutanal	11552	GC-MS analysis	ATCC 25923
104	2	Staphylococcus aureus	Gram positive bacterium	2-methylpropanal	6561	GC-MS analysis	ATCC 25923
104	2	Staphylococcus aureus	Gram positive bacterium	1-butanol	263	GC-MS analysis	ATCC 25923
104	2	Staphylococcus aureus	Gram positive bacterium	isobutanol	6560	GC-MS analysis	ATCC 25923
104	2	Staphylococcus aureus	Gram positive bacterium	isopentanol	31260	GC-MS analysis	ATCC 25923
104	2	Staphylococcus aureus	Gram positive bacterium	ethanol	702	GC-MS analysis	ATCC 25923
104	2	Staphylococcus aureus	Gram positive bacterium	acetoin	179	GC-MS analysis	ATCC 25923
104	2	Staphylococcus aureus	Gram positive bacterium	1-hydroxy-2-propanone	8299	GC-MS analysis	ATCC 25923
104	2	Staphylococcus aureus	Gram positive bacterium	2,3-butanedione	650	GC-MS analysis	ATCC 25923
104	2	Staphylococcus aureus	Gram positive bacterium	acetic acid	176	GC-MS analysis	ATCC 25923
104	2	Staphylococcus aureus	Gram positive bacterium	3-methylbutanoic acid	10430	GC-MS analysis	ATCC 25923
104	2	Staphylococcus aureus	Gram positive bacterium	ethyl acetate	8857	GC-MS analysis	ATCC 25923
104	2	Staphylococcus aureus	Gram positive bacterium	n-butyl acetate	31272	GC-MS analysis	ATCC 25923
104	2	Staphylococcus aureus	Gram positive bacterium	ethyl isovalerate	7945	GC-MS analysis	ATCC 25923
104	2	Staphylococcus aureus	Gram positive bacterium	isoamyl acetate	31276	GC-MS analysis	ATCC 25923
104	2	Staphylococcus aureus	Gram positive bacterium	ethenyl formate	8025	GC-MS analysis	ATCC 25923
104	2	Staphylococcus aureus	Gram positive bacterium	methyl methacrylate	6658	GC-MS analysis	ATCC 25923
104	2	Staphylococcus aureus	Gram positive bacterium	methanethiol	878	GC-MS analysis	ATCC 25923
104	2	Staphylococcus aureus	Gram positive bacterium	dimethyl disulfide	12232	GC-MS analysis	ATCC 25923
104	2	Staphylococcus aureus	Gram positive bacterium	1,3-butadiene	7845	GC-MS analysis	ATCC 25923
104	2	Staphylococcus aureus	Gram positive bacterium	2-methylpropene	8255	GC-MS analysis	ATCC 25923
104	2	Staphylococcus aureus	Gram positive bacterium	n-butane	7843	GC-MS analysis	ATCC 25923
104	2	Staphylococcus aureus	Gram positive bacterium	(Z)-2-butene	5287573	GC-MS analysis	ATCC 25923
104	2	Staphylococcus aureus	Gram positive bacterium	(E)-2-butene	62695	GC-MS analysis	ATCC 25923
104	2	Staphylococcus aureus	Gram positive bacterium	propane	6334	GC-MS analysis	ATCC 25923
105	12	Staphylococcus aureus	Gram positive bacterium	formaldehyde	712	SIFT-MS analysis	NCTC 7447
105	12	Staphylococcus aureus	Gram positive bacterium	2-methylbutanal	7284	SIFT-MS analysis	NCTC 7447
105	12	Staphylococcus aureus	Gram positive bacterium	methanethiol	878	SIFT-MS analysis	NCTC 7447
105	12	Staphylococcus aureus	Gram positive bacterium	ammonia	222	SIFT-MS analysis	NCTC 7447
106	37	Streptococcus pneumoniae	Gram positive bacterium	benzaldehyde	240	SPME-GC-MS analysis	clinical isolate
106	37	Streptococcus pneumoniae	Gram positive bacterium	phenylmethanol	244	SPME-GC-MS analysis	clinical isolate
106	37	Streptococcus pneumoniae	Gram positive bacterium	2-phenylethanol	6054	SPME-GC-MS analysis	clinical isolate
106	37	Streptococcus pneumoniae	Gram positive bacterium	acetic acid	176	SPME-GC-MS analysis	clinical isolate
106	37	Streptococcus pneumoniae	Gram positive bacterium	methanethiol	878	SPME-GC-MS analysis	clinical isolate
107	15	Streptococcus pneumoniae	Gram positive bacterium	acetaldehyde	177	GC-MS analysis	clinical isolate
107	15	Streptococcus pneumoniae	Gram positive bacterium	2-butenal	447466	GC-MS analysis	clinical isolate
107	15	Streptococcus pneumoniae	Gram positive bacterium	propanal	527	GC-MS analysis	clinical isolate
107	15	Streptococcus pneumoniae	Gram positive bacterium	2-methylpropanal	6561	GC-MS analysis	clinical isolate
107	15	Streptococcus pneumoniae	Gram positive bacterium	3-methyl-2-butenal	61020	GC-MS analysis	clinical isolate
107	15	Streptococcus pneumoniae	Gram positive bacterium	butanal	261	GC-MS analysis	clinical isolate
107	15	Streptococcus pneumoniae	Gram positive bacterium	2,3-butanedione	650	GC-MS analysis	clinical isolate
107	15	Streptococcus pneumoniae	Gram positive bacterium	2-butanone	6569	GC-MS analysis	clinical isolate
107	15	Streptococcus pneumoniae	Gram positive bacterium	acetone	180	GC-MS analysis	clinical isolate
107	15	Streptococcus pneumoniae	Gram positive bacterium	methyl methacrylate	6658	GC-MS analysis	clinical isolate
107	15	Streptococcus pneumoniae	Gram positive bacterium	methanethiol	878	GC-MS analysis	clinical isolate
107	15	Streptococcus pneumoniae	Gram positive bacterium	dimethyl disulfide	12232	GC-MS analysis	clinical isolate
107	15	Streptococcus pneumoniae	Gram positive bacterium	carbon disulfide	6348	GC-MS analysis	clinical isolate
107	15	Streptococcus pneumoniae	Gram positive bacterium	1,3-butadiene	7845	GC-MS analysis	clinical isolate
107	15	Streptococcus pneumoniae	Gram positive bacterium	2-methylpropene	8255	GC-MS analysis	clinical isolate
107	15	Streptococcus pneumoniae	Gram positive bacterium	n-butane	7843	GC-MS analysis	clinical isolate
107	15	Streptococcus pneumoniae	Gram positive bacterium	furan	8029	GC-MS analysis	clinical isolate
107	15	Streptococcus pneumoniae	Gram positive bacterium	ethylbenzene	7500	GC-MS analysis	clinical isolate
107	15	Streptococcus pneumoniae	Gram positive bacterium	3-phenylfuran	518802	GC-MS analysis	clinical isolate
107	15	Streptococcus pneumoniae	Gram positive bacterium	3-methylbutanal	11552	GC-MS analysis	clinical isolate
107	15	Streptococcus pneumoniae	Gram positive bacterium	hexanal	6184	GC-MS analysis	clinical isolate
108	35	Streptococcus pneumoniae	Gram positive bacterium	ethanol	702	SIFT-MS analysis	ATCC 49619
108	35	Streptococcus pneumoniae	Gram positive bacterium	formaldehyde	712	SIFT-MS analysis	ATCC 49619
108	35	Streptococcus pneumoniae	Gram positive bacterium	acetaldehyde	177	SIFT-MS analysis	ATCC 49619
108	35	Streptococcus pneumoniae	Gram positive bacterium	dimethyl sulfide	1068	SIFT-MS analysis	ATCC 49619
108	35	Streptococcus pneumoniae	Gram positive bacterium	trimethylamine	1146	SIFT-MS analysis	ATCC 49619
108	35	Streptococcus pneumoniae	Gram positive bacterium	indole	798	SIFT-MS analysis	ATCC 49619
108	35	Streptococcus pneumoniae	Gram positive bacterium	2-aminoacetophenone	11952	SIFT-MS analysis	ATCC 49619
108	35	Streptococcus pneumoniae	Gram positive bacterium	hexanal	6184	SIFT-MS analysis	ATCC 49619
109	12	Klebsiella pneumoniae	Gram negative bacterium	ethanol	702	SIFT-MS analysis	NCTC 9633
109	12	Klebsiella pneumoniae	Gram negative bacterium	formaldehyde	712	SIFT-MS analysis	NCTC 9633
109	12	Klebsiella pneumoniae	Gram negative bacterium	hydrogen sulfide	402	SIFT-MS analysis	NCTC 9633
109	12	Klebsiella pneumoniae	Gram negative bacterium	dimethyl sulfide	1068	SIFT-MS analysis	NCTC 9633
109	12	Klebsiella pneumoniae	Gram negative bacterium	dimethyl disulfide	12232	SIFT-MS analysis	NCTC 9633
109	12	Klebsiella pneumoniae	Gram negative bacterium	methanethiol	878	SIFT-MS analysis	NCTC 9633
109	12	Klebsiella pneumoniae	Gram negative bacterium	ammonia	222	SIFT-MS analysis	NCTC 9633
109	12	Klebsiella pneumoniae	Gram negative bacterium	trimethylamine	1146	SIFT-MS analysis	NCTC 9633
110	3	Klebsiella pneumoniae	Gram negative bacterium	isoprene	6557	GC-MS analysis	ATCC 700683
110	3	Klebsiella pneumoniae	Gram negative bacterium	1-propanol	1031	GC-MS analysis	ATCC 700683
110	3	Klebsiella pneumoniae	Gram negative bacterium	4-methylcyclohexene	11572	GC-MS analysis	ATCC 700683
110	3	Klebsiella pneumoniae	Gram negative bacterium	2-butanone	6569	GC-MS analysis	ATCC 700683
110	3	Klebsiella pneumoniae	Gram negative bacterium	3-methylcyclohexene	11573	GC-MS analysis	ATCC 700683
110	3	Klebsiella pneumoniae	Gram negative bacterium	3-methylbutanal	11552	GC-MS analysis	ATCC 700683
110	3	Klebsiella pneumoniae	Gram negative bacterium	2-methylbutanal	7284	GC-MS analysis	ATCC 700683
110	3	Klebsiella pneumoniae	Gram negative bacterium	2,3,3-trimethylpentane	11215	GC-MS analysis	ATCC 700683
110	3	Klebsiella pneumoniae	Gram negative bacterium	benzaldehyde	240	GC-MS analysis	ATCC 700683
110	3	Klebsiella pneumoniae	Gram negative bacterium	2,3-butanedione	650	GC-MS analysis	ATCC 700683
110	3	Klebsiella pneumoniae	Gram negative bacterium	3-methyl-4-(1-methylethenyl)cyclohexane	14299	GC-MS analysis	ATCC 700683
111	68	Klebsiella pneumoniae	Gram negative bacterium	1-undecene	13190	HS-SPME-GC-FID analysis	unknown
111	68	Klebsiella pneumoniae	Gram negative bacterium	1-octanol	957	HS-SPME-GC-FID analysis	unknown
111	68	Klebsiella pneumoniae	Gram negative bacterium	1-decanol	8174	HS-SPME-GC-FID analysis	unknown
111	68	Klebsiella pneumoniae	Gram negative bacterium	1-dodecanol	8193	HS-SPME-GC-FID analysis	unknown
111	68	Klebsiella pneumoniae	Gram negative bacterium	2-undecanone	8163	HS-SPME-GC-FID analysis	unknown
111	68	Klebsiella pneumoniae	Gram negative bacterium	tridecen-2-one	53427438	HS-SPME-GC-FID analysis	unknown
111	68	Klebsiella pneumoniae	Gram negative bacterium	2-nonanone	13187	HS-SPME-GC-FID analysis	unknown
111	68	Klebsiella pneumoniae	Gram negative bacterium	2-tridecanone	11622	HS-SPME-GC-FID analysis	unknown
112	69	Klebsiella pneumoniae	Gram negative bacterium	ethanol	702	HS-SPME-GC-FID/GC-MS analysis	unknown
112	69	Klebsiella pneumoniae	Gram negative bacterium	1-propanol	1031	HS-SPME-GC-FID/GC-MS analysis	unknown
112	69	Klebsiella pneumoniae	Gram negative bacterium	isopentanol	31260	HS-SPME-GC-FID/GC-MS analysis	unknown
112	69	Klebsiella pneumoniae	Gram negative bacterium	1-octanol	957	HS-SPME-GC-FID/GC-MS analysis	unknown
112	69	Klebsiella pneumoniae	Gram negative bacterium	9-decenol	25612	HS-SPME-GC-FID/GC-MS analysis	unknown
112	69	Klebsiella pneumoniae	Gram negative bacterium	1-decanol	8174	HS-SPME-GC-FID/GC-MS analysis	unknown
112	69	Klebsiella pneumoniae	Gram negative bacterium	1-dodecanol	8193	HS-SPME-GC-FID/GC-MS analysis	unknown
112	69	Klebsiella pneumoniae	Gram negative bacterium	(Z)-7-tetradecen-1-ol	5362795	HS-SPME-GC-FID/GC-MS analysis	unknown
112	69	Klebsiella pneumoniae	Gram negative bacterium	1-tetradecanol	8209	HS-SPME-GC-FID/GC-MS analysis	unknown
113	6	Klebsiella pneumoniae	Gram negative bacterium	ethanol	702	MCC-IMS analysis	DSM 2026
113	6	Klebsiella pneumoniae	Gram negative bacterium	2-phenylethanol	6054	MCC-IMS analysis	DSM 2026
114	6	Klebsiella pneumoniae	Gram negative bacterium	3-methylbutanal	11552	GC-MS analysis	DSM 2026
114	6	Klebsiella pneumoniae	Gram negative bacterium	isopentanol	31260	GC-MS analysis	DSM 2026
114	6	Klebsiella pneumoniae	Gram negative bacterium	2-(methylthio)-ethanol	78925	GC-MS analysis	DSM 2026
114	6	Klebsiella pneumoniae	Gram negative bacterium	2-nonanone	13187	GC-MS analysis	DSM 2026
115	44	Klebsiella pneumoniae	Gram negative bacterium	dimethyl disulfide	12232	HS-GC analysis	clinical isolate
116	37	Haemophilus influenzae	Gram negative bacterium	indole	798	SPME-GC-MS analysis	clinical isolate
116	37	Haemophilus influenzae	Gram negative bacterium	benzaldehyde	240	SPME-GC-MS analysis	clinical isolate
116	37	Haemophilus influenzae	Gram negative bacterium	acetic acid	176	SPME-GC-MS analysis	clinical isolate
116	37	Haemophilus influenzae	Gram negative bacterium	phenylmethanol	244	SPME-GC-MS analysis	clinical isolate
117	15	Haemophilus influenzae	Gram negative bacterium	acetaldehyde	177	GC-MS analysis	clinical isolate
117	15	Haemophilus influenzae	Gram negative bacterium	butanal	261	GC-MS analysis	clinical isolate
117	15	Haemophilus influenzae	Gram negative bacterium	methanol	887	GC-MS analysis	clinical isolate
117	15	Haemophilus influenzae	Gram negative bacterium	2,3-butanedione	650	GC-MS analysis	clinical isolate
117	15	Haemophilus influenzae	Gram negative bacterium	methyl methacrylate	6658	GC-MS analysis	clinical isolate
117	15	Haemophilus influenzae	Gram negative bacterium	methanethiol	878	GC-MS analysis	clinical isolate
117	15	Haemophilus influenzae	Gram negative bacterium	dimethyl disulfide	12232	GC-MS analysis	clinical isolate
117	15	Haemophilus influenzae	Gram negative bacterium	carbon disulfide	6348	GC-MS analysis	clinical isolate
117	15	Haemophilus influenzae	Gram negative bacterium	furan	8029	GC-MS analysis	clinical isolate
117	15	Haemophilus influenzae	Gram negative bacterium	gama-butyrolactone	7302	GC-MS analysis	clinical isolate
118	16	Haemophilus influenzae	Gram negative bacterium	3-ethyl-6-pentamethyldisilyloxyoctane	590048	GC-MS analysis	unknown
118	16	Haemophilus influenzae	Gram negative bacterium	heptane	8900	GC-MS analysis	unknown
118	16	Haemophilus influenzae	Gram negative bacterium	S-[tri-t-butoxysilyl]-2-mercaptoethylamine	6058	GC-MS analysis	unknown
118	16	Haemophilus influenzae	Gram negative bacterium	methylcyclohexane	7962	GC-MS analysis	unknown
118	16	Haemophilus influenzae	Gram negative bacterium	4-fluorohistamine	541569	GC-MS analysis	unknown
118	16	Haemophilus influenzae	Gram negative bacterium	isopentanol	31260	GC-MS analysis	unknown
118	16	Haemophilus influenzae	Gram negative bacterium	7-methyl-1,8-naphthyridin-2-amine	594420	GC-MS analysis	unknown
118	16	Haemophilus influenzae	Gram negative bacterium	ethylpentamethyldisiloxane	20667832	GC-MS analysis	unknown
118	16	Haemophilus influenzae	Gram negative bacterium	5-methylthieno[3,2-b]pyridine	591057	GC-MS analysis	unknown
118	16	Haemophilus influenzae	Gram negative bacterium	2,5-bis[(trimethylsilyl)oxy]-benzaldehyde	622536	GC-MS analysis	unknown
118	16	Haemophilus influenzae	Gram negative bacterium	1,2-bis(trimethylsilyl)benzene	519794	GC-MS analysis	unknown
118	16	Haemophilus influenzae	Gram negative bacterium	decamethyl tetrasiloxane	8852	GC-MS analysis	unknown
119	17	Aspergillus fumigatus	Fungus	ammonia	222	SIFT-MS analysis	clinical isolate
119	17	Aspergillus fumigatus	Fungus	methanol	887	SIFT-MS analysis	clinical isolate
119	17	Aspergillus fumigatus	Fungus	ethanol	702	SIFT-MS analysis	clinical isolate
119	17	Aspergillus fumigatus	Fungus	1-propanol	1031	SIFT-MS analysis	clinical isolate
119	17	Aspergillus fumigatus	Fungus	acetone	180	SIFT-MS analysis	clinical isolate
119	17	Aspergillus fumigatus	Fungus	methanethiol	878	SIFT-MS analysis	clinical isolate
119	17	Aspergillus fumigatus	Fungus	dimethyl sulfide	1068	SIFT-MS analysis	clinical isolate
119	17	Aspergillus fumigatus	Fungus	acetaldehyde	177	SIFT-MS analysis	clinical isolate
119	17	Aspergillus fumigatus	Fungus	butanal	261	SIFT-MS analysis	clinical isolate
119	17	Aspergillus fumigatus	Fungus	pentanal	8063	SIFT-MS analysis	clinical isolate
120	18	Aspergillus fumigatus	Fungus	3-octanone	246728	MCC-IMS analysis	DSM 21023
120	18	Aspergillus fumigatus	Fungus	isopentanol	31260	MCC-IMS analysis	DSM 21023
120	18	Aspergillus fumigatus	Fungus	ethanol	702	MCC-IMS analysis	DSM 21023
120	18	Aspergillus fumigatus	Fungus	cyclohexanone	7967	MCC-IMS analysis	DSM 21023
121	67	Aspergillus fumigatus	Fungus	2-pentylfuran	19602	SPME-GC-MS analysis	clinical sample
122	34	Aspergillus fumigatus	Fungus	8-nonen-2-one	21108	TD-GC-MS analysis	clinical isolate
122	34	Aspergillus fumigatus	Fungus	2,3-dihydro-1,1,3-trimethyl-3-phenyl-1-H-indene	19793	TD-GC-MS analysis	clinical isolate
122	34	Aspergillus fumigatus	Fungus	2-tridecanone	11622	TD-GC-MS analysis	clinical isolate
122	34	Aspergillus fumigatus	Fungus	1-methylethenyl-pyrazine	62897	TD-GC-MS analysis	clinical isolate
122	34	Aspergillus fumigatus	Fungus	azacyclotridecan-2-one	13690	TD-GC-MS analysis	clinical isolate
122	34	Aspergillus fumigatus	Fungus	2-ethenyl-5-methyl-pyrazine	26335	TD-GC-MS analysis	clinical isolate
122	34	Aspergillus fumigatus	Fungus	2-undecanone	8163	TD-GC-MS analysis	clinical isolate
122	34	Aspergillus fumigatus	Fungus	2-nonanone	13187	TD-GC-MS analysis	clinical isolate
122	34	Aspergillus fumigatus	Fungus	1-hydroxy-2-propanone	8299	TD-GC-MS analysis	clinical isolate
122	34	Aspergillus fumigatus	Fungus	2-acetylthiazole	520108	TD-GC-MS analysis	clinical isolate
123	19	Morganella morganii	Gram negative bacterium	dimethyl disulfide	12232	SPME-GC-MS analysis	WILD 10257
123	19	Morganella morganii	Gram negative bacterium	isopentanol	31260	SPME-GC-MS analysis	WILD 10257
123	19	Morganella morganii	Gram negative bacterium	dimethyl trisulfide	19310	SPME-GC-MS analysis	WILD 10257
123	19	Morganella morganii	Gram negative bacterium	1-decanol	8174	SPME-GC-MS analysis	WILD 10257
123	19	Morganella morganii	Gram negative bacterium	1-dodecanol	8193	SPME-GC-MS analysis	WILD 10257
123	19	Morganella morganii	Gram negative bacterium	phenol	996	SPME-GC-MS analysis	WILD 10257
124	19	Proteus mirabilis	Gram negative bacterium	dimethyl disulfide	12232	SPME-GC-MS analysis	NCTC 10975
124	19	Proteus mirabilis	Gram negative bacterium	isopentanol	31260	SPME-GC-MS analysis	NCTC 10975
124	19	Proteus mirabilis	Gram negative bacterium	1-octanol	957	SPME-GC-MS analysis	NCTC 10975
124	19	Proteus mirabilis	Gram negative bacterium	isoamyl acetate	31276	SPME-GC-MS analysis	NCTC 10975
124	19	Proteus mirabilis	Gram negative bacterium	1-decanol	8174	SPME-GC-MS analysis	NCTC 10975
124	19	Proteus mirabilis	Gram negative bacterium	1-dodecanol	8193	SPME-GC-MS analysis	NCTC 10975
125	1	Proteus mirabilis	Gram negative bacterium	1-butanol	263	SIFT-MS analysis	clinical isolate NP1
125	1	Proteus mirabilis	Gram negative bacterium	1-pentanol	6276	SIFT-MS analysis	clinical isolate NP1
125	1	Proteus mirabilis	Gram negative bacterium	2-aminoacetophenone	11952	SIFT-MS analysis	clinical isolate NP1
125	1	Proteus mirabilis	Gram negative bacterium	acetoin	179	SIFT-MS analysis	clinical isolate NP1
125	1	Proteus mirabilis	Gram negative bacterium	butanoic acid	264	SIFT-MS analysis	clinical isolate NP1
125	1	Proteus mirabilis	Gram negative bacterium	ethanol	702	SIFT-MS analysis	clinical isolate NP1
125	1	Proteus mirabilis	Gram negative bacterium	ethyl acetate	8857	SIFT-MS analysis	clinical isolate NP1
125	1	Proteus mirabilis	Gram negative bacterium	ethyl butanoate	7762	SIFT-MS analysis	clinical isolate NP1
125	1	Proteus mirabilis	Gram negative bacterium	formaldehyde	712	SIFT-MS analysis	clinical isolate NP1
125	1	Proteus mirabilis	Gram negative bacterium	hydrogen sulfide	402	SIFT-MS analysis	clinical isolate NP1
125	1	Proteus mirabilis	Gram negative bacterium	isoprene	6557	SIFT-MS analysis	clinical isolate NP1
125	1	Proteus mirabilis	Gram negative bacterium	methanethiol	878	SIFT-MS analysis	clinical isolate NP1
125	1	Proteus mirabilis	Gram negative bacterium	phenylacetic acid	999	SIFT-MS analysis	clinical isolate NP1
125	1	Proteus mirabilis	Gram negative bacterium	pyrrole	8027	SIFT-MS analysis	clinical isolate NP1
125	1	Proteus mirabilis	Gram negative bacterium	trimethylamine	1146	SIFT-MS analysis	clinical isolate NP1
126	1	Proteus mirabilis	Gram negative bacterium	1-butanol	263	SIFT-MS analysis	clinical isolate NP2
126	1	Proteus mirabilis	Gram negative bacterium	1-pentanol	6276	SIFT-MS analysis	clinical isolate NP2
126	1	Proteus mirabilis	Gram negative bacterium	2-aminoacetophenone	11952	SIFT-MS analysis	clinical isolate NP2
126	1	Proteus mirabilis	Gram negative bacterium	acetoin	179	SIFT-MS analysis	clinical isolate NP2
126	1	Proteus mirabilis	Gram negative bacterium	butanoic acid	264	SIFT-MS analysis	clinical isolate NP2
126	1	Proteus mirabilis	Gram negative bacterium	dimethyl disulfide	12232	SIFT-MS analysis	clinical isolate NP2
126	1	Proteus mirabilis	Gram negative bacterium	ethanol	702	SIFT-MS analysis	clinical isolate NP2
126	1	Proteus mirabilis	Gram negative bacterium	ethyl acetate	8857	SIFT-MS analysis	clinical isolate NP2
126	1	Proteus mirabilis	Gram negative bacterium	ethyl butanoate	7762	SIFT-MS analysis	clinical isolate NP2
126	1	Proteus mirabilis	Gram negative bacterium	formaldehyde	712	SIFT-MS analysis	clinical isolate NP2
126	1	Proteus mirabilis	Gram negative bacterium	hydrogen sulfide	402	SIFT-MS analysis	clinical isolate NP2
126	1	Proteus mirabilis	Gram negative bacterium	isoprene	6557	SIFT-MS analysis	clinical isolate NP2
126	1	Proteus mirabilis	Gram negative bacterium	methanethiol	878	SIFT-MS analysis	clinical isolate NP2
126	1	Proteus mirabilis	Gram negative bacterium	phenylacetic acid	999	SIFT-MS analysis	clinical isolate NP2
126	1	Proteus mirabilis	Gram negative bacterium	pyrrole	8027	SIFT-MS analysis	clinical isolate NP2
126	1	Proteus mirabilis	Gram negative bacterium	trimethylamine	1146	SIFT-MS analysis	clinical isolate NP2
127	44	Proteus mirabilis	Gram negative bacterium	methanethiol	878	HS-GC analysis	clinical isolate
127	44	Proteus mirabilis	Gram negative bacterium	dimethyl disulfide	12232	HS-GC analysis	clinical isolate
128	36	Proteus vulgaris	Gram negative bacterium	ammonia	222	IMR-MS analysis	ATCC 13315
128	36	Proteus vulgaris	Gram negative bacterium	methanethiol	878	IMR-MS analysis	ATCC 13315
128	36	Proteus vulgaris	Gram negative bacterium	indole	798	IMR-MS analysis	ATCC 13315
129	12	Proteus vulgaris	Gram negative bacterium	acetone	180	SIFT-MS analysis	NCTC 4175
129	12	Proteus vulgaris	Gram negative bacterium	acetaldehyde	177	SIFT-MS analysis	NCTC 4175
129	12	Proteus vulgaris	Gram negative bacterium	formaldehyde	712	SIFT-MS analysis	NCTC 4175
129	12	Proteus vulgaris	Gram negative bacterium	n-propyl acetate	7997	SIFT-MS analysis	NCTC 4175
129	12	Proteus vulgaris	Gram negative bacterium	hydrogen sulfide	402	SIFT-MS analysis	NCTC 4175
129	12	Proteus vulgaris	Gram negative bacterium	dimethyl disulfide	12232	SIFT-MS analysis	NCTC 4175
129	12	Proteus vulgaris	Gram negative bacterium	dimethyl sulfide	1068	SIFT-MS analysis	NCTC 4175
129	12	Proteus vulgaris	Gram negative bacterium	methanethiol	878	SIFT-MS analysis	NCTC 4175
129	12	Proteus vulgaris	Gram negative bacterium	ammonia	222	SIFT-MS analysis	NCTC 4175
129	12	Proteus vulgaris	Gram negative bacterium	trimethylamine	1146	SIFT-MS analysis	NCTC 4175
129	12	Proteus vulgaris	Gram negative bacterium	2-aminoacetophenone	11952	SIFT-MS analysis	NCTC 4175
129	12	Proteus vulgaris	Gram negative bacterium	indole	798	SIFT-MS analysis	NCTC 4175
130	12	Staphylococcus epidermidis	Gram positive bacterium	acetone	180	SIFT-MS analysis	ATCC 14990
130	12	Staphylococcus epidermidis	Gram positive bacterium	2-butanone	6569	SIFT-MS analysis	ATCC 14990
130	12	Staphylococcus epidermidis	Gram positive bacterium	2-hexanone	11583	SIFT-MS analysis	ATCC 14990
130	12	Staphylococcus epidermidis	Gram positive bacterium	acetaldehyde	177	SIFT-MS analysis	ATCC 14990
130	12	Staphylococcus epidermidis	Gram positive bacterium	2-methylbutanal	7284	SIFT-MS analysis	ATCC 14990
130	12	Staphylococcus epidermidis	Gram positive bacterium	ethyl acetate	8857	SIFT-MS analysis	ATCC 14990
130	12	Staphylococcus epidermidis	Gram positive bacterium	n-propyl acetate	7997	SIFT-MS analysis	ATCC 14990
130	12	Staphylococcus epidermidis	Gram positive bacterium	hydrogen sulfide	402	SIFT-MS analysis	ATCC 14990
130	12	Staphylococcus epidermidis	Gram positive bacterium	dimethyl disulfide	12232	SIFT-MS analysis	ATCC 14990
130	12	Staphylococcus epidermidis	Gram positive bacterium	dimethyl sulfide	1068	SIFT-MS analysis	ATCC 14990
130	12	Staphylococcus epidermidis	Gram positive bacterium	ammonia	222	SIFT-MS analysis	ATCC 14990
130	12	Staphylococcus epidermidis	Gram positive bacterium	indole	798	SIFT-MS analysis	ATCC 14990
130	12	Staphylococcus epidermidis	Gram positive bacterium	2-pentanone	7895	SIFT-MS analysis	ATCC 14990
131	1	Enterococcus faecalis	Gram positive bacterium	1-butanol	263	SIFT-MS analysis	clinical isolate
131	1	Enterococcus faecalis	Gram positive bacterium	1-pentanol	6276	SIFT-MS analysis	clinical isolate
131	1	Enterococcus faecalis	Gram positive bacterium	2-aminoacetophenone	11952	SIFT-MS analysis	clinical isolate
131	1	Enterococcus faecalis	Gram positive bacterium	acetone	180	SIFT-MS analysis	clinical isolate
131	1	Enterococcus faecalis	Gram positive bacterium	dimethyl disulfide	12232	SIFT-MS analysis	clinical isolate
131	1	Enterococcus faecalis	Gram positive bacterium	ethanol	702	SIFT-MS analysis	clinical isolate
131	1	Enterococcus faecalis	Gram positive bacterium	ethyl butanoate	7762	SIFT-MS analysis	clinical isolate
131	1	Enterococcus faecalis	Gram positive bacterium	formaldehyde	712	SIFT-MS analysis	clinical isolate
131	1	Enterococcus faecalis	Gram positive bacterium	hydrogen sulfide	402	SIFT-MS analysis	clinical isolate
131	1	Enterococcus faecalis	Gram positive bacterium	isoprene	6557	SIFT-MS analysis	clinical isolate
131	1	Enterococcus faecalis	Gram positive bacterium	methanethiol	878	SIFT-MS analysis	clinical isolate
131	1	Enterococcus faecalis	Gram positive bacterium	phenylacetic acid	999	SIFT-MS analysis	clinical isolate
131	1	Enterococcus faecalis	Gram positive bacterium	pyrrole	8027	SIFT-MS analysis	clinical isolate
131	1	Enterococcus faecalis	Gram positive bacterium	trimethylamine	1146	SIFT-MS analysis	clinical isolate
132	12	Enterococcus faecalis	Gram positive bacterium	acetone	180	SIFT-MS analysis	NTCC 775
132	12	Enterococcus faecalis	Gram positive bacterium	2-butanone	6569	SIFT-MS analysis	NTCC 775
132	12	Enterococcus faecalis	Gram positive bacterium	formaldehyde	712	SIFT-MS analysis	NTCC 775
132	12	Enterococcus faecalis	Gram positive bacterium	2-methylbutanal	7284	SIFT-MS analysis	NTCC 775
132	12	Enterococcus faecalis	Gram positive bacterium	ethyl butanoate	7762	SIFT-MS analysis	NTCC 775
132	12	Enterococcus faecalis	Gram positive bacterium	n-propyl acetate	7997	SIFT-MS analysis	NTCC 775
132	12	Enterococcus faecalis	Gram positive bacterium	hydrogen sulfide	402	SIFT-MS analysis	NTCC 775
132	12	Enterococcus faecalis	Gram positive bacterium	dimethyl sulfide	1068	SIFT-MS analysis	NTCC 775
132	12	Enterococcus faecalis	Gram positive bacterium	dimethyl disulfide	12232	SIFT-MS analysis	NTCC 775
132	12	Enterococcus faecalis	Gram positive bacterium	methanethiol	878	SIFT-MS analysis	NTCC 775
132	12	Enterococcus faecalis	Gram positive bacterium	ammonia	222	SIFT-MS analysis	NTCC 775
132	12	Enterococcus faecalis	Gram positive bacterium	2-pentanone	7895	SIFT-MS analysis	NTCC 775
133	12	Candida albicans	Fungus	ethanol	702	SIFT-MS analysis	CDC S-24
133	12	Candida albicans	Fungus	formaldehyde	712	SIFT-MS analysis	CDC S-24
133	12	Candida albicans	Fungus	methanethiol	878	SIFT-MS analysis	CDC S-24
134	35	Escherichia coli	Gram negative bacterium	ethanol	702	SIFT-MS analysis	ATCC 25922
134	35	Escherichia coli	Gram negative bacterium	1-pentanol	6276	SIFT-MS analysis	ATCC 25922
134	35	Escherichia coli	Gram negative bacterium	formaldehyde	712	SIFT-MS analysis	ATCC 25922
134	35	Escherichia coli	Gram negative bacterium	acetaldehyde	177	SIFT-MS analysis	ATCC 25922
134	35	Escherichia coli	Gram negative bacterium	acetic acid	176	SIFT-MS analysis	ATCC 25922
134	35	Escherichia coli	Gram negative bacterium	hydrogen sulfide	402	SIFT-MS analysis	ATCC 25922
134	35	Escherichia coli	Gram negative bacterium	methanethiol	878	SIFT-MS analysis	ATCC 25922
134	35	Escherichia coli	Gram negative bacterium	dimethyl sulfide	1068	SIFT-MS analysis	ATCC 25922
134	35	Escherichia coli	Gram negative bacterium	dimethyl disulfide	12232	SIFT-MS analysis	ATCC 25922
134	35	Escherichia coli	Gram negative bacterium	trimethylamine	1146	SIFT-MS analysis	ATCC 25922
134	35	Escherichia coli	Gram negative bacterium	indole	798	SIFT-MS analysis	ATCC 25922
134	35	Escherichia coli	Gram negative bacterium	1-propanol	1031	SIFT-MS analysis	ATCC 25922
134	35	Escherichia coli	Gram negative bacterium	2-aminoacetophenone	11952	SIFT-MS analysis	ATCC 25922
134	35	Escherichia coli	Gram negative bacterium	hexanal	6184	SIFT-MS analysis	ATCC 25922
135	36	Escherichia coli	Gram negative bacterium	ammonia	222	IMR-MS analysis	DH5 5678
135	36	Escherichia coli	Gram negative bacterium	methanethiol	878	IMR-MS analysis	DH5 5678
135	36	Escherichia coli	Gram negative bacterium	indole	798	IMR-MS analysis	DH5 5678
136	12	Escherichia coli	Gram negative bacterium	acetone	180	SIFT-MS analysis	W310
136	12	Escherichia coli	Gram negative bacterium	acetic acid	176	SIFT-MS analysis	W310
136	12	Escherichia coli	Gram negative bacterium	methanol	887	SIFT-MS analysis	W310
136	12	Escherichia coli	Gram negative bacterium	ethanol	702	SIFT-MS analysis	W310
136	12	Escherichia coli	Gram negative bacterium	formaldehyde	712	SIFT-MS analysis	W310
136	12	Escherichia coli	Gram negative bacterium	ethyl acetate	8857	SIFT-MS analysis	W310
136	12	Escherichia coli	Gram negative bacterium	ethyl butanoate	7762	SIFT-MS analysis	W310
136	12	Escherichia coli	Gram negative bacterium	n-propyl acetate	7997	SIFT-MS analysis	W310
136	12	Escherichia coli	Gram negative bacterium	hydrogen sulfide	402	SIFT-MS analysis	W310
136	12	Escherichia coli	Gram negative bacterium	dimethyl disulfide	12232	SIFT-MS analysis	W310
136	12	Escherichia coli	Gram negative bacterium	dimethyl sulfide	1068	SIFT-MS analysis	W310
136	12	Escherichia coli	Gram negative bacterium	methanethiol	878	SIFT-MS analysis	W310
136	12	Escherichia coli	Gram negative bacterium	trimethylamine	1146	SIFT-MS analysis	W310
136	12	Escherichia coli	Gram negative bacterium	2-aminoacetophenone	11952	SIFT-MS analysis	W310
136	12	Escherichia coli	Gram negative bacterium	indole	798	SIFT-MS analysis	W310
137	1	Escherichia coli	Gram negative bacterium	1-butanol	263	SIFT-MS analysis	NCTC 10418
137	1	Escherichia coli	Gram negative bacterium	1-pentanol	6276	SIFT-MS analysis	NCTC 10418
137	1	Escherichia coli	Gram negative bacterium	acetoin	179	SIFT-MS analysis	NCTC 10418
137	1	Escherichia coli	Gram negative bacterium	butanoic acid	264	SIFT-MS analysis	NCTC 10418
137	1	Escherichia coli	Gram negative bacterium	ethanol	702	SIFT-MS analysis	NCTC 10418
137	1	Escherichia coli	Gram negative bacterium	ethyl acetate	8857	SIFT-MS analysis	NCTC 10418
137	1	Escherichia coli	Gram negative bacterium	ethyl butanoate	7762	SIFT-MS analysis	NCTC 10418
137	1	Escherichia coli	Gram negative bacterium	formaldehyde	712	SIFT-MS analysis	NCTC 10418
137	1	Escherichia coli	Gram negative bacterium	hydrogen sulfide	402	SIFT-MS analysis	NCTC 10418
137	1	Escherichia coli	Gram negative bacterium	indole	798	SIFT-MS analysis	NCTC 10418
137	1	Escherichia coli	Gram negative bacterium	isoprene	6557	SIFT-MS analysis	NCTC 10418
137	1	Escherichia coli	Gram negative bacterium	methanethiol	878	SIFT-MS analysis	NCTC 10418
137	1	Escherichia coli	Gram negative bacterium	phenylacetic acid	999	SIFT-MS analysis	NCTC 10418
137	1	Escherichia coli	Gram negative bacterium	trimethylamine	1146	SIFT-MS analysis	NCTC 10418
138	1	Escherichia coli	Gram negative bacterium	1-butanol	263	SIFT-MS analysis	NCTC 12900
138	1	Escherichia coli	Gram negative bacterium	1-pentanol	6276	SIFT-MS analysis	NCTC 12900
138	1	Escherichia coli	Gram negative bacterium	2-aminoacetophenone	11952	SIFT-MS analysis	NCTC 12900
138	1	Escherichia coli	Gram negative bacterium	acetoin	179	SIFT-MS analysis	NCTC 12900
138	1	Escherichia coli	Gram negative bacterium	butanoic acid	264	SIFT-MS analysis	NCTC 12900
138	1	Escherichia coli	Gram negative bacterium	ethanol	702	SIFT-MS analysis	NCTC 12900
138	1	Escherichia coli	Gram negative bacterium	ethyl acetate	8857	SIFT-MS analysis	NCTC 12900
138	1	Escherichia coli	Gram negative bacterium	formaldehyde	712	SIFT-MS analysis	NCTC 12900
138	1	Escherichia coli	Gram negative bacterium	hydrogen sulfide	402	SIFT-MS analysis	NCTC 12900
138	1	Escherichia coli	Gram negative bacterium	indole	798	SIFT-MS analysis	NCTC 12900
138	1	Escherichia coli	Gram negative bacterium	methanethiol	878	SIFT-MS analysis	NCTC 12900
138	1	Escherichia coli	Gram negative bacterium	phenylacetic acid	999	SIFT-MS analysis	NCTC 12900
138	1	Escherichia coli	Gram negative bacterium	trimethylamine	1146	SIFT-MS analysis	NCTC 12900
139	3	Escherichia coli	Gram negative bacterium	isoprene	6557	GC-MS analysis	ATCC 25922
139	3	Escherichia coli	Gram negative bacterium	1-propanol	1031	GC-MS analysis	ATCC 25922
139	3	Escherichia coli	Gram negative bacterium	3-methylbutanal	11552	GC-MS analysis	ATCC 25922
139	3	Escherichia coli	Gram negative bacterium	2-methylbutanal	7284	GC-MS analysis	ATCC 25922
139	3	Escherichia coli	Gram negative bacterium	2,3,3-trimethylpentane	11215	GC-MS analysis	ATCC 25922
139	3	Escherichia coli	Gram negative bacterium	benzaldehyde	240	GC-MS analysis	ATCC 25922
139	3	Escherichia coli	Gram negative bacterium	acetic acid	176	GC-MS analysis	ATCC 25922
139	3	Escherichia coli	Gram negative bacterium	2,3-butanedione	650	GC-MS analysis	ATCC 25922
139	3	Escherichia coli	Gram negative bacterium	n-propyl acetate	7997	GC-MS analysis	ATCC 25922
139	3	Escherichia coli	Gram negative bacterium	indole	798	GC-MS analysis	ATCC 25922
139	3	Escherichia coli	Gram negative bacterium	3-methyl-4-(1-methylethenyl)cyclohexane	14299	GC-MS analysis	ATCC 25922
140	20	Escherichia coli	Gram negative bacterium	ethanol	702	MCC-IMS analysis	BL21 pLB4
140	20	Escherichia coli	Gram negative bacterium	acetone	180	MCC-IMS analysis	BL21 pLB4
140	20	Escherichia coli	Gram negative bacterium	2-nonanone	13187	MCC-IMS analysis	BL21 pLB4
140	20	Escherichia coli	Gram negative bacterium	2-heptanone	8051	MCC-IMS analysis	BL21 pLB4
141	68	Escherichia coli	Gram negative bacterium	1-octanol	957	HS-SPME-GC-FID analysis	unknown
141	68	Escherichia coli	Gram negative bacterium	1-decanol	8174	HS-SPME-GC-FID analysis	unknown
141	68	Escherichia coli	Gram negative bacterium	1-dodecanol	8193	HS-SPME-GC-FID analysis	unknown
141	68	Escherichia coli	Gram negative bacterium	2-undecanone	8163	HS-SPME-GC-FID analysis	unknown
141	68	Escherichia coli	Gram negative bacterium	tridecen-2-one	53427438	HS-SPME-GC-FID analysis	unknown
142	69	Escherichia coli	Gram negative bacterium	ethanol	702	HS-SPME-GC-FID/GC-MS analysis	unknown
142	69	Escherichia coli	Gram negative bacterium	1-propanol	1031	HS-SPME-GC-FID/GC-MS analysis	unknown
142	69	Escherichia coli	Gram negative bacterium	isopentanol	31260	HS-SPME-GC-FID/GC-MS analysis	unknown
142	69	Escherichia coli	Gram negative bacterium	1-octanol	957	HS-SPME-GC-FID/GC-MS analysis	unknown
142	69	Escherichia coli	Gram negative bacterium	9-decenol	25612	HS-SPME-GC-FID/GC-MS analysis	unknown
142	69	Escherichia coli	Gram negative bacterium	1-decanol	8174	HS-SPME-GC-FID/GC-MS analysis	unknown
142	69	Escherichia coli	Gram negative bacterium	indole	798	HS-SPME-GC-FID/GC-MS analysis	unknown
142	69	Escherichia coli	Gram negative bacterium	1-dodecanol	8193	HS-SPME-GC-FID/GC-MS analysis	unknown
142	69	Escherichia coli	Gram negative bacterium	(Z)-7-tetradecen-1-ol	5362795	HS-SPME-GC-FID/GC-MS analysis	unknown
142	69	Escherichia coli	Gram negative bacterium	1-tetradecanol	8209	HS-SPME-GC-FID/GC-MS analysis	unknown
143	70	Escherichia coli	Gram negative bacterium	dimethyl disulfide	12232	HS-SPME-GC-MS analysis	unknown
143	70	Escherichia coli	Gram negative bacterium	ethanol	702	HS-SPME-GC-MS analysis	unknown
143	70	Escherichia coli	Gram negative bacterium	2-nonanone	13187	HS-SPME-GC-MS analysis	unknown
143	70	Escherichia coli	Gram negative bacterium	2-heptanone	8051	HS-SPME-GC-MS analysis	unknown
143	70	Escherichia coli	Gram negative bacterium	pentyl cyclopropane	75640	HS-SPME-GC-MS analysis	unknown
143	70	Escherichia coli	Gram negative bacterium	indole	798	HS-SPME-GC-MS analysis	unknown
144	6	Escherichia coli	Gram negative bacterium	ethanol	702	MCC-IMS analysis	DSM 1103
144	6	Escherichia coli	Gram negative bacterium	indole	798	MCC-IMS analysis	DSM 1103
144	6	Escherichia coli	Gram negative bacterium	2-(methylthio)-ethanol	78925	MCC-IMS analysis	DSM 1103
145	6	Escherichia coli	Gram negative bacterium	3-methylbutanal	11552	GC-MS analysis	DSM 1103
145	6	Escherichia coli	Gram negative bacterium	dimethyl disulfide	12232	GC-MS analysis	DSM 1103
145	6	Escherichia coli	Gram negative bacterium	methylpyrazine	7976	GC-MS analysis	DSM 1103
145	6	Escherichia coli	Gram negative bacterium	2-(methylthio)-ethanol	78925	GC-MS analysis	DSM 1103
145	6	Escherichia coli	Gram negative bacterium	phenol	996	GC-MS analysis	DSM 1103
145	6	Escherichia coli	Gram negative bacterium	dimethyl trisulfide	19310	GC-MS analysis	DSM 1103
145	6	Escherichia coli	Gram negative bacterium	benzonitrile	7505	GC-MS analysis	DSM 1103
145	6	Escherichia coli	Gram negative bacterium	2,3,5-trimethylpyrazine	26808	GC-MS analysis	DSM 1103
145	6	Escherichia coli	Gram negative bacterium	N-(phenylmethylene)-methanamine	73954	GC-MS analysis	DSM 1103
145	6	Escherichia coli	Gram negative bacterium	2-nonanone	13187	GC-MS analysis	DSM 1103
145	6	Escherichia coli	Gram negative bacterium	N,N'-dibenzylidemethylenediamine	66033	GC-MS analysis	DSM 1103
145	6	Escherichia coli	Gram negative bacterium	2-decanone	12741	GC-MS analysis	DSM 1103
145	6	Escherichia coli	Gram negative bacterium	N-(phenylmethylene)-1-propanamine	250250	GC-MS analysis	DSM 1103
145	6	Escherichia coli	Gram negative bacterium	ethyl phenylacetate	7590	GC-MS analysis	DSM 1103
145	6	Escherichia coli	Gram negative bacterium	N-(phenylmethylene)-1-butanamine	296031	GC-MS analysis	DSM 1103
145	6	Escherichia coli	Gram negative bacterium	indole	798	GC-MS analysis	DSM 1103
145	6	Escherichia coli	Gram negative bacterium	1-methyl-naphthalene	7002	GC-MS analysis	DSM 1103
146	19	Escherichia coli	Gram negative bacterium	1-decanol	8174	SPME-GC-MS analysis	NCTC 10418
146	19	Escherichia coli	Gram negative bacterium	indole	798	SPME-GC-MS analysis	NCTC 10418
146	19	Escherichia coli	Gram negative bacterium	1-dodecanol	8193	SPME-GC-MS analysis	NCTC 10418
147	19	Escherichia coli	Gram negative bacterium	acetic acid	176	SPME-GC-MS analysis	NCTC 10418
147	19	Escherichia coli	Gram negative bacterium	1-decanol	8174	SPME-GC-MS analysis	NCTC 10418
147	19	Escherichia coli	Gram negative bacterium	indole	798	SPME-GC-MS analysis	NCTC 10418
147	19	Escherichia coli	Gram negative bacterium	1-dodecanol	8193	SPME-GC-MS analysis	NCTC 10418
147	19	Escherichia coli	Gram negative bacterium	1-tetradecanol	8209	SPME-GC-MS analysis	NCTC 10418
148	7	Escherichia coli	Gram negative bacterium	1-decanol	8174	MCC-IMS analysis	DSM 25944
148	7	Escherichia coli	Gram negative bacterium	5-methylheptan-3-one	7822	MCC-IMS analysis	DSM 25944
148	7	Escherichia coli	Gram negative bacterium	2-phenylacetaldehyde	998	MCC-IMS analysis	DSM 25944
148	7	Escherichia coli	Gram negative bacterium	ethanol	702	MCC-IMS analysis	DSM 25944
148	7	Escherichia coli	Gram negative bacterium	nonanal	31289	MCC-IMS analysis	DSM 25944
148	7	Escherichia coli	Gram negative bacterium	ammonia	222	MCC-IMS analysis	DSM 25944
148	7	Escherichia coli	Gram negative bacterium	indole	798	MCC-IMS analysis	DSM 25944
148	7	Escherichia coli	Gram negative bacterium	1-octanol	957	MCC-IMS analysis	DSM 25944
148	7	Escherichia coli	Gram negative bacterium	1-octanol (dimer)	not available	MCC-IMS analysis	DSM 25944
149	7	Escherichia coli	Gram negative bacterium	1-decanol	8174	MCC-IMS analysis	clinical isolate 1
149	7	Escherichia coli	Gram negative bacterium	5-methylheptan-3-one	7822	MCC-IMS analysis	clinical isolate 1
149	7	Escherichia coli	Gram negative bacterium	2-phenylacetaldehyde	998	MCC-IMS analysis	clinical isolate 1
149	7	Escherichia coli	Gram negative bacterium	ethanol	702	MCC-IMS analysis	clinical isolate 1
149	7	Escherichia coli	Gram negative bacterium	nonanal	31289	MCC-IMS analysis	clinical isolate 1
149	7	Escherichia coli	Gram negative bacterium	ammonia	222	MCC-IMS analysis	clinical isolate 1
149	7	Escherichia coli	Gram negative bacterium	indole	798	MCC-IMS analysis	clinical isolate 1
149	7	Escherichia coli	Gram negative bacterium	1-octanol	957	MCC-IMS analysis	clinical isolate 1
149	7	Escherichia coli	Gram negative bacterium	1-octanol (dimer)	not available	MCC-IMS analysis	clinical isolate 1
150	7	Escherichia coli	Gram negative bacterium	1-decanol	8174	MCC-IMS analysis	clinical isolate 2
150	7	Escherichia coli	Gram negative bacterium	5-methylheptan-3-one	7822	MCC-IMS analysis	clinical isolate 2
150	7	Escherichia coli	Gram negative bacterium	2-phenylacetaldehyde	998	MCC-IMS analysis	clinical isolate 2
150	7	Escherichia coli	Gram negative bacterium	ethanol	702	MCC-IMS analysis	clinical isolate 2
150	7	Escherichia coli	Gram negative bacterium	nonanal	31289	MCC-IMS analysis	clinical isolate 2
150	7	Escherichia coli	Gram negative bacterium	ammonia	222	MCC-IMS analysis	clinical isolate 2
150	7	Escherichia coli	Gram negative bacterium	indole	798	MCC-IMS analysis	clinical isolate 2
150	7	Escherichia coli	Gram negative bacterium	1-octanol	957	MCC-IMS analysis	clinical isolate 2
150	7	Escherichia coli	Gram negative bacterium	1-octanol (dimer)	not available	MCC-IMS analysis	clinical isolate 2
151	7	Escherichia coli	Gram negative bacterium	1-decanol	8174	MCC-IMS analysis	clinical isolate 3
151	7	Escherichia coli	Gram negative bacterium	5-methylheptan-3-one	7822	MCC-IMS analysis	clinical isolate 3
151	7	Escherichia coli	Gram negative bacterium	2-phenylacetaldehyde	998	MCC-IMS analysis	clinical isolate 3
151	7	Escherichia coli	Gram negative bacterium	ethanol	702	MCC-IMS analysis	clinical isolate 3
151	7	Escherichia coli	Gram negative bacterium	nonanal	31289	MCC-IMS analysis	clinical isolate 3
151	7	Escherichia coli	Gram negative bacterium	ammonia	222	MCC-IMS analysis	clinical isolate 3
151	7	Escherichia coli	Gram negative bacterium	indole	798	MCC-IMS analysis	clinical isolate 3
151	7	Escherichia coli	Gram negative bacterium	1-octanol	957	MCC-IMS analysis	clinical isolate 3
151	7	Escherichia coli	Gram negative bacterium	1-octanol (dimer)	not available	MCC-IMS analysis	clinical isolate 3
152	7	Escherichia coli	Gram negative bacterium	1-decanol	8174	MCC-IMS analysis	clinical isolate 4
152	7	Escherichia coli	Gram negative bacterium	5-methylheptan-3-one	7822	MCC-IMS analysis	clinical isolate 4
152	7	Escherichia coli	Gram negative bacterium	2-phenylacetaldehyde	998	MCC-IMS analysis	clinical isolate 4
152	7	Escherichia coli	Gram negative bacterium	ethanol	702	MCC-IMS analysis	clinical isolate 4
152	7	Escherichia coli	Gram negative bacterium	nonanal	31289	MCC-IMS analysis	clinical isolate 4
152	7	Escherichia coli	Gram negative bacterium	ammonia	222	MCC-IMS analysis	clinical isolate 4
152	7	Escherichia coli	Gram negative bacterium	indole	798	MCC-IMS analysis	clinical isolate 4
152	7	Escherichia coli	Gram negative bacterium	1-octanol	957	MCC-IMS analysis	clinical isolate 4
152	7	Escherichia coli	Gram negative bacterium	1-octanol (dimer)	not available	MCC-IMS analysis	clinical isolate 4
153	7	Escherichia coli	Gram negative bacterium	1-decanol	8174	MCC-IMS analysis	clinical isolate 5
153	7	Escherichia coli	Gram negative bacterium	5-methylheptan-3-one	7822	MCC-IMS analysis	clinical isolate 5
153	7	Escherichia coli	Gram negative bacterium	2-phenylacetaldehyde	998	MCC-IMS analysis	clinical isolate 5
153	7	Escherichia coli	Gram negative bacterium	ethanol	702	MCC-IMS analysis	clinical isolate 5
153	7	Escherichia coli	Gram negative bacterium	nonanal	31289	MCC-IMS analysis	clinical isolate 5
153	7	Escherichia coli	Gram negative bacterium	ammonia	222	MCC-IMS analysis	clinical isolate 5
153	7	Escherichia coli	Gram negative bacterium	indole	798	MCC-IMS analysis	clinical isolate 5
153	7	Escherichia coli	Gram negative bacterium	1-octanol	957	MCC-IMS analysis	clinical isolate 5
153	7	Escherichia coli	Gram negative bacterium	1-octanol (dimer)	not available	MCC-IMS analysis	clinical isolate 5
154	7	Escherichia coli	Gram negative bacterium	1-decanol	8174	MCC-IMS analysis	clinical isolate 6
154	7	Escherichia coli	Gram negative bacterium	5-methylheptan-3-one	7822	MCC-IMS analysis	clinical isolate 6
154	7	Escherichia coli	Gram negative bacterium	2-phenylacetaldehyde	998	MCC-IMS analysis	clinical isolate 6
154	7	Escherichia coli	Gram negative bacterium	ethanol	702	MCC-IMS analysis	clinical isolate 6
154	7	Escherichia coli	Gram negative bacterium	nonanal	31289	MCC-IMS analysis	clinical isolate 6
154	7	Escherichia coli	Gram negative bacterium	ammonia	222	MCC-IMS analysis	clinical isolate 6
154	7	Escherichia coli	Gram negative bacterium	indole	798	MCC-IMS analysis	clinical isolate 6
154	7	Escherichia coli	Gram negative bacterium	1-octanol	957	MCC-IMS analysis	clinical isolate 6
154	7	Escherichia coli	Gram negative bacterium	1-octanol (dimer)	not available	MCC-IMS analysis	clinical isolate 6
155	7	Escherichia coli	Gram negative bacterium	1-decanol	8174	MCC-IMS analysis	clinical isolate 7
155	7	Escherichia coli	Gram negative bacterium	5-methylheptan-3-one	7822	MCC-IMS analysis	clinical isolate 7
155	7	Escherichia coli	Gram negative bacterium	2-phenylacetaldehyde	998	MCC-IMS analysis	clinical isolate 7
155	7	Escherichia coli	Gram negative bacterium	ethanol	702	MCC-IMS analysis	clinical isolate 7
155	7	Escherichia coli	Gram negative bacterium	nonanal	31289	MCC-IMS analysis	clinical isolate 7
155	7	Escherichia coli	Gram negative bacterium	ammonia	222	MCC-IMS analysis	clinical isolate 7
155	7	Escherichia coli	Gram negative bacterium	indole	798	MCC-IMS analysis	clinical isolate 7
155	7	Escherichia coli	Gram negative bacterium	1-octanol	957	MCC-IMS analysis	clinical isolate 7
155	7	Escherichia coli	Gram negative bacterium	1-octanol (dimer)	not available	MCC-IMS analysis	clinical isolate 7
156	7	Escherichia coli	Gram negative bacterium	1-decanol	8174	MCC-IMS analysis	clinical isolate 8
156	7	Escherichia coli	Gram negative bacterium	5-methylheptan-3-one	7822	MCC-IMS analysis	clinical isolate 8
156	7	Escherichia coli	Gram negative bacterium	2-phenylacetaldehyde	998	MCC-IMS analysis	clinical isolate 8
156	7	Escherichia coli	Gram negative bacterium	ethanol	702	MCC-IMS analysis	clinical isolate 8
156	7	Escherichia coli	Gram negative bacterium	nonanal	31289	MCC-IMS analysis	clinical isolate 8
156	7	Escherichia coli	Gram negative bacterium	ammonia	222	MCC-IMS analysis	clinical isolate 8
156	7	Escherichia coli	Gram negative bacterium	indole	798	MCC-IMS analysis	clinical isolate 8
156	7	Escherichia coli	Gram negative bacterium	1-octanol	957	MCC-IMS analysis	clinical isolate 8
156	7	Escherichia coli	Gram negative bacterium	1-octanol (dimer)	not available	MCC-IMS analysis	clinical isolate 8
157	7	Escherichia coli	Gram negative bacterium	1-decanol	8174	MCC-IMS analysis	clinical isolate 9
157	7	Escherichia coli	Gram negative bacterium	5-methylheptan-3-one	7822	MCC-IMS analysis	clinical isolate 9
157	7	Escherichia coli	Gram negative bacterium	2-phenylacetaldehyde	998	MCC-IMS analysis	clinical isolate 9
157	7	Escherichia coli	Gram negative bacterium	ethanol	702	MCC-IMS analysis	clinical isolate 9
157	7	Escherichia coli	Gram negative bacterium	nonanal	31289	MCC-IMS analysis	clinical isolate 9
157	7	Escherichia coli	Gram negative bacterium	ammonia	222	MCC-IMS analysis	clinical isolate 9
157	7	Escherichia coli	Gram negative bacterium	indole	798	MCC-IMS analysis	clinical isolate 9
157	7	Escherichia coli	Gram negative bacterium	1-octanol	957	MCC-IMS analysis	clinical isolate 9
157	7	Escherichia coli	Gram negative bacterium	1-octanol (dimer)	not available	MCC-IMS analysis	clinical isolate 9
158	7	Escherichia coli	Gram negative bacterium	1-decanol	8174	MCC-IMS analysis	clinical isolate 10
158	7	Escherichia coli	Gram negative bacterium	5-methylheptan-3-one	7822	MCC-IMS analysis	clinical isolate 10
158	7	Escherichia coli	Gram negative bacterium	2-phenylacetaldehyde	998	MCC-IMS analysis	clinical isolate 10
158	7	Escherichia coli	Gram negative bacterium	ethanol	702	MCC-IMS analysis	clinical isolate 10
158	7	Escherichia coli	Gram negative bacterium	nonanal	31289	MCC-IMS analysis	clinical isolate 10
158	7	Escherichia coli	Gram negative bacterium	ammonia	222	MCC-IMS analysis	clinical isolate 10
158	7	Escherichia coli	Gram negative bacterium	indole	798	MCC-IMS analysis	clinical isolate 10
158	7	Escherichia coli	Gram negative bacterium	1-octanol	957	MCC-IMS analysis	clinical isolate 10
158	7	Escherichia coli	Gram negative bacterium	1-octanol (dimer)	not available	MCC-IMS analysis	clinical isolate 10
159	7	Escherichia coli	Gram negative bacterium	1-decanol	8174	MCC-IMS analysis	clinical isolate 11
159	7	Escherichia coli	Gram negative bacterium	5-methylheptan-3-one	7822	MCC-IMS analysis	clinical isolate 11
159	7	Escherichia coli	Gram negative bacterium	2-phenylacetaldehyde	998	MCC-IMS analysis	clinical isolate 11
159	7	Escherichia coli	Gram negative bacterium	ethanol	702	MCC-IMS analysis	clinical isolate 11
159	7	Escherichia coli	Gram negative bacterium	nonanal	31289	MCC-IMS analysis	clinical isolate 11
159	7	Escherichia coli	Gram negative bacterium	ammonia	222	MCC-IMS analysis	clinical isolate 11
159	7	Escherichia coli	Gram negative bacterium	indole	798	MCC-IMS analysis	clinical isolate 11
159	7	Escherichia coli	Gram negative bacterium	1-octanol	957	MCC-IMS analysis	clinical isolate 11
159	7	Escherichia coli	Gram negative bacterium	1-octanol (dimer)	not available	MCC-IMS analysis	clinical isolate 11
160	7	Escherichia coli	Gram negative bacterium	1-decanol	8174	MCC-IMS analysis	clinical isolate 12
160	7	Escherichia coli	Gram negative bacterium	5-methylheptan-3-one	7822	MCC-IMS analysis	clinical isolate 12
160	7	Escherichia coli	Gram negative bacterium	2-phenylacetaldehyde	998	MCC-IMS analysis	clinical isolate 12
160	7	Escherichia coli	Gram negative bacterium	ethanol	702	MCC-IMS analysis	clinical isolate 12
160	7	Escherichia coli	Gram negative bacterium	nonanal	31289	MCC-IMS analysis	clinical isolate 12
160	7	Escherichia coli	Gram negative bacterium	ammonia	222	MCC-IMS analysis	clinical isolate 12
160	7	Escherichia coli	Gram negative bacterium	indole	798	MCC-IMS analysis	clinical isolate 12
160	7	Escherichia coli	Gram negative bacterium	1-octanol	957	MCC-IMS analysis	clinical isolate 12
160	7	Escherichia coli	Gram negative bacterium	1-octanol (dimer)	not available	MCC-IMS analysis	clinical isolate 12
161	39	Escherichia coli	Gram negative bacterium	methanol	887	PTR-MS analysis	DSMZ 30083
161	39	Escherichia coli	Gram negative bacterium	acetaldehyde	177	PTR-MS analysis	DSMZ 30083
161	39	Escherichia coli	Gram negative bacterium	ethanol	702	PTR-MS analysis	DSMZ 30083
161	39	Escherichia coli	Gram negative bacterium	methanethiol	878	PTR-MS analysis	DSMZ 30083
161	39	Escherichia coli	Gram negative bacterium	acetone	180	PTR-MS analysis	DSMZ 30083
161	39	Escherichia coli	Gram negative bacterium	acetic acid	176	PTR-MS analysis	DSMZ 30083
161	39	Escherichia coli	Gram negative bacterium	indole	798	PTR-MS analysis	DSMZ 30083
162	44	Escherichia coli	Gram negative bacterium	dimethyl disulfide	12232	HS-GC analysis	clinical isolate 1
163	44	Escherichia coli	Gram negative bacterium	dimethyl disulfide	12232	HS-GC analysis	clinical isolate 2
164	44	Escherichia coli	Gram negative bacterium	dimethyl disulfide	12232	HS-GC analysis	clinical isolate 3
165	44	Escherichia coli	Gram negative bacterium	dimethyl disulfide	12232	HS-GC analysis	clinical isolate 4
166	44	Escherichia coli	Gram negative bacterium	dimethyl disulfide	12232	HS-GC analysis	clinical isolate 5
167	44	Escherichia coli	Gram negative bacterium	dimethyl disulfide	12232	HS-GC analysis	clinical isolate 6
168	44	Escherichia coli	Gram negative bacterium	1-propanol	1031	HS-GC analysis	clinical isolate
168	44	Escherichia coli	Gram negative bacterium	ethanol	702	HS-GC analysis	clinical isolate
169	71	Helicobacter pylori	Gram negative bacterium	hydrogen cyanide	768	PTR-MS analysis	clinical sample
169	71	Helicobacter pylori	Gram negative bacterium	hydrogen nitrate	944	PTR-MS analysis	clinical sample
170	21	Helicobacter pylori	Gram negative bacterium	dimethylether	8254	SPME-GC-MS analysis	clinical sample
170	21	Helicobacter pylori	Gram negative bacterium	2,3-butadiene	not available	SPME-GC-MS analysis	clinical sample
170	21	Helicobacter pylori	Gram negative bacterium	acetaldehyde	177	SPME-GC-MS analysis	clinical sample
170	21	Helicobacter pylori	Gram negative bacterium	ethanol	702	SPME-GC-MS analysis	clinical sample
170	21	Helicobacter pylori	Gram negative bacterium	isobutane	6360	SPME-GC-MS analysis	clinical sample
170	21	Helicobacter pylori	Gram negative bacterium	acetonitrile	6342	SPME-GC-MS analysis	clinical sample
170	21	Helicobacter pylori	Gram negative bacterium	n-butane	7843	SPME-GC-MS analysis	clinical sample
170	21	Helicobacter pylori	Gram negative bacterium	acetone	180	SPME-GC-MS analysis	clinical sample
170	21	Helicobacter pylori	Gram negative bacterium	2-propanol	3776	SPME-GC-MS analysis	clinical sample
170	21	Helicobacter pylori	Gram negative bacterium	diethylether	3283	SPME-GC-MS analysis	clinical sample
170	21	Helicobacter pylori	Gram negative bacterium	isoprene	6557	SPME-GC-MS analysis	clinical sample
170	21	Helicobacter pylori	Gram negative bacterium	n-pentane	8003	SPME-GC-MS analysis	clinical sample
170	21	Helicobacter pylori	Gram negative bacterium	2-methylfuran	10797	SPME-GC-MS analysis	clinical sample
170	21	Helicobacter pylori	Gram negative bacterium	2-butanone	6569	SPME-GC-MS analysis	clinical sample
170	21	Helicobacter pylori	Gram negative bacterium	ethyl acetate	8857	SPME-GC-MS analysis	clinical sample
170	21	Helicobacter pylori	Gram negative bacterium	2-methylpentane	7892	SPME-GC-MS analysis	clinical sample
170	21	Helicobacter pylori	Gram negative bacterium	3-methylpentane	7282	SPME-GC-MS analysis	clinical sample
170	21	Helicobacter pylori	Gram negative bacterium	benzene	241	SPME-GC-MS analysis	clinical sample
170	21	Helicobacter pylori	Gram negative bacterium	methylcyclopentane	7296	SPME-GC-MS analysis	clinical sample
170	21	Helicobacter pylori	Gram negative bacterium	hexane	8058	SPME-GC-MS analysis	clinical sample
170	21	Helicobacter pylori	Gram negative bacterium	toluene	1140	SPME-GC-MS analysis	clinical sample
170	21	Helicobacter pylori	Gram negative bacterium	2-hexanone	11583	SPME-GC-MS analysis	clinical sample
170	21	Helicobacter pylori	Gram negative bacterium	ethylbenzene	7500	SPME-GC-MS analysis	clinical sample
170	21	Helicobacter pylori	Gram negative bacterium	p-xylene	7809	SPME-GC-MS analysis	clinical sample
170	21	Helicobacter pylori	Gram negative bacterium	styrene	7501	SPME-GC-MS analysis	clinical sample
170	21	Helicobacter pylori	Gram negative bacterium	benzaldehyde	240	SPME-GC-MS analysis	clinical sample
170	21	Helicobacter pylori	Gram negative bacterium	nonane	8141	SPME-GC-MS analysis	clinical sample
171	21	Helicobacter pylori	Gram negative bacterium	propane	6334	SPME-GC-MS analysis	clinical isolate
171	21	Helicobacter pylori	Gram negative bacterium	acetaldehyde	177	SPME-GC-MS analysis	clinical isolate
171	21	Helicobacter pylori	Gram negative bacterium	ethanol	702	SPME-GC-MS analysis	clinical isolate
171	21	Helicobacter pylori	Gram negative bacterium	methanethiol	878	SPME-GC-MS analysis	clinical isolate
171	21	Helicobacter pylori	Gram negative bacterium	(E)-2-butene	62695	SPME-GC-MS analysis	clinical isolate
171	21	Helicobacter pylori	Gram negative bacterium	isobutane	6360	SPME-GC-MS analysis	clinical isolate
171	21	Helicobacter pylori	Gram negative bacterium	2-methylpropene	8255	SPME-GC-MS analysis	clinical isolate
171	21	Helicobacter pylori	Gram negative bacterium	acetonitrile	6342	SPME-GC-MS analysis	clinical isolate
171	21	Helicobacter pylori	Gram negative bacterium	n-butane	7843	SPME-GC-MS analysis	clinical isolate
171	21	Helicobacter pylori	Gram negative bacterium	pentafluoroethane	9633	SPME-GC-MS analysis	clinical isolate
171	21	Helicobacter pylori	Gram negative bacterium	acetone	180	SPME-GC-MS analysis	clinical isolate
171	21	Helicobacter pylori	Gram negative bacterium	carbon disulfide	6348	SPME-GC-MS analysis	clinical isolate
171	21	Helicobacter pylori	Gram negative bacterium	2-propanol	3776	SPME-GC-MS analysis	clinical isolate
171	21	Helicobacter pylori	Gram negative bacterium	diethylether	3283	SPME-GC-MS analysis	clinical isolate
171	21	Helicobacter pylori	Gram negative bacterium	methyl acetate	6584	SPME-GC-MS analysis	clinical isolate
171	21	Helicobacter pylori	Gram negative bacterium	dichlorofluoroethane	15586	SPME-GC-MS analysis	clinical isolate
171	21	Helicobacter pylori	Gram negative bacterium	2-methylbutane	6556	SPME-GC-MS analysis	clinical isolate
171	21	Helicobacter pylori	Gram negative bacterium	2-pentene	12585	SPME-GC-MS analysis	clinical isolate
171	21	Helicobacter pylori	Gram negative bacterium	n-pentane	8003	SPME-GC-MS analysis	clinical isolate
171	21	Helicobacter pylori	Gram negative bacterium	cyclopentane	9253	SPME-GC-MS analysis	clinical isolate
171	21	Helicobacter pylori	Gram negative bacterium	2-methylpropanal	6561	SPME-GC-MS analysis	clinical isolate
171	21	Helicobacter pylori	Gram negative bacterium	trichloromethane	6212	SPME-GC-MS analysis	clinical isolate
171	21	Helicobacter pylori	Gram negative bacterium	2-butanone	6569	SPME-GC-MS analysis	clinical isolate
171	21	Helicobacter pylori	Gram negative bacterium	ethyl acetate	8857	SPME-GC-MS analysis	clinical isolate
171	21	Helicobacter pylori	Gram negative bacterium	2-methyl-1-pentene	12986	SPME-GC-MS analysis	clinical isolate
171	21	Helicobacter pylori	Gram negative bacterium	isobutanol	6560	SPME-GC-MS analysis	clinical isolate
171	21	Helicobacter pylori	Gram negative bacterium	2-methylpentane	7892	SPME-GC-MS analysis	clinical isolate
171	21	Helicobacter pylori	Gram negative bacterium	3-methylpentane	7282	SPME-GC-MS analysis	clinical isolate
171	21	Helicobacter pylori	Gram negative bacterium	benzene	241	SPME-GC-MS analysis	clinical isolate
171	21	Helicobacter pylori	Gram negative bacterium	methylcyclopentane	7296	SPME-GC-MS analysis	clinical isolate
171	21	Helicobacter pylori	Gram negative bacterium	hexane	8058	SPME-GC-MS analysis	clinical isolate
171	21	Helicobacter pylori	Gram negative bacterium	cyclohexane	8078	SPME-GC-MS analysis	clinical isolate
171	21	Helicobacter pylori	Gram negative bacterium	toluene	1140	SPME-GC-MS analysis	clinical isolate
171	21	Helicobacter pylori	Gram negative bacterium	mercaptoacetone	520144	SPME-GC-MS analysis	clinical isolate
171	21	Helicobacter pylori	Gram negative bacterium	3-methylbutanal	11552	SPME-GC-MS analysis	clinical isolate
171	21	Helicobacter pylori	Gram negative bacterium	2-ethoxy-2-methylpropane	12512	SPME-GC-MS analysis	clinical isolate
171	21	Helicobacter pylori	Gram negative bacterium	dimethyl disulfide	12232	SPME-GC-MS analysis	clinical isolate
171	21	Helicobacter pylori	Gram negative bacterium	1-pentanol	6276	SPME-GC-MS analysis	clinical isolate
171	21	Helicobacter pylori	Gram negative bacterium	4-methylpentane	not available	SPME-GC-MS analysis	clinical isolate
171	21	Helicobacter pylori	Gram negative bacterium	methylcyclohexane	7962	SPME-GC-MS analysis	clinical isolate
171	21	Helicobacter pylori	Gram negative bacterium	tetrahydro-2,2,4,4-tetramethylfuran	27010	SPME-GC-MS analysis	clinical isolate
171	21	Helicobacter pylori	Gram negative bacterium	ethylbenzene	7500	SPME-GC-MS analysis	clinical isolate
171	21	Helicobacter pylori	Gram negative bacterium	styrene	7501	SPME-GC-MS analysis	clinical isolate
171	21	Helicobacter pylori	Gram negative bacterium	2,4-dimethyl-1-heptene	123385	SPME-GC-MS analysis	clinical isolate
171	21	Helicobacter pylori	Gram negative bacterium	octane	356	SPME-GC-MS analysis	clinical isolate
171	21	Helicobacter pylori	Gram negative bacterium	3,5-dimethyloctane	139989	SPME-GC-MS analysis	clinical isolate
171	21	Helicobacter pylori	Gram negative bacterium	3-ethyloctane	79985	SPME-GC-MS analysis	clinical isolate
171	21	Helicobacter pylori	Gram negative bacterium	decane	15600	SPME-GC-MS analysis	clinical isolate
172	16	Legionella pneumophila	Gram negative bacterium	3-ethyl-6-pentamethyldisilyloxyoctane	590048	GC-MS analysis	reference strain
172	16	Legionella pneumophila	Gram negative bacterium	heptane	8900	GC-MS analysis	reference strain
172	16	Legionella pneumophila	Gram negative bacterium	S-[tri-t-butoxysilyl]-2-mercaptoethylamine	6058	GC-MS analysis	reference strain
172	16	Legionella pneumophila	Gram negative bacterium	methylcyclohexane	7962	GC-MS analysis	reference strain
172	16	Legionella pneumophila	Gram negative bacterium	4-fluorohistamine	541569	GC-MS analysis	reference strain
172	16	Legionella pneumophila	Gram negative bacterium	isopentanol	31260	GC-MS analysis	reference strain
172	16	Legionella pneumophila	Gram negative bacterium	7-methyl-1,8-naphthyridin-2-amine	594420	GC-MS analysis	reference strain
172	16	Legionella pneumophila	Gram negative bacterium	ethylpentamethyldisiloxane	20667832	GC-MS analysis	reference strain
172	16	Legionella pneumophila	Gram negative bacterium	5-methylthieno[3,2-b]pyridine	591057	GC-MS analysis	reference strain
172	16	Legionella pneumophila	Gram negative bacterium	2,5-bis[(trimethylsilyl)oxy]-benzaldehyde	622536	GC-MS analysis	reference strain
172	16	Legionella pneumophila	Gram negative bacterium	1,2-bis(trimethylsilyl)benzene	519794	GC-MS analysis	reference strain
172	16	Legionella pneumophila	Gram negative bacterium	decamethyl tetrasiloxane	8852	GC-MS analysis	reference strain
173	22	Clostridium difficile	Gram positive bacterium	methyl butyrate	12180	SPME and GC-MS analysis	clinical sample
173	22	Clostridium difficile	Gram positive bacterium	methanol	887	SPME and GC-MS analysis	clinical sample
173	22	Clostridium difficile	Gram positive bacterium	methyl propionate	11124	SPME and GC-MS analysis	clinical sample
173	22	Clostridium difficile	Gram positive bacterium	methyl pentanoate	12206	SPME and GC-MS analysis	clinical sample
173	22	Clostridium difficile	Gram positive bacterium	caryophyllene	5322111	SPME and GC-MS analysis	clinical sample
173	22	Clostridium difficile	Gram positive bacterium	1-methyl-2-(1-methylethyl)-benzene	10812	SPME and GC-MS analysis	clinical sample
173	22	Clostridium difficile	Gram positive bacterium	propyl butyrate	7770	SPME and GC-MS analysis	clinical sample
173	22	Clostridium difficile	Gram positive bacterium	butyl butyrate	7983	SPME and GC-MS analysis	clinical sample
173	22	Clostridium difficile	Gram positive bacterium	methyl hexanoate	7824	SPME and GC-MS analysis	clinical sample
173	22	Clostridium difficile	Gram positive bacterium	terpinene	7462	SPME and GC-MS analysis	clinical sample
173	22	Clostridium difficile	Gram positive bacterium	copaene	19725	SPME and GC-MS analysis	clinical sample
173	22	Clostridium difficile	Gram positive bacterium	n-butyl acetate	31272	SPME and GC-MS analysis	clinical sample
173	22	Clostridium difficile	Gram positive bacterium	isoamyl butyrate	7795	SPME and GC-MS analysis	clinical sample
173	22	Clostridium difficile	Gram positive bacterium	isobutyl butyrate	10885	SPME and GC-MS analysis	clinical sample
173	22	Clostridium difficile	Gram positive bacterium	butyl propionate	11529	SPME and GC-MS analysis	clinical sample
173	22	Clostridium difficile	Gram positive bacterium	ethyl cyclohexanecarboxylate	18686	SPME and GC-MS analysis	clinical sample
173	22	Clostridium difficile	Gram positive bacterium	bicyclo [3,1,1] 6,6-dimethyl-2-methylene-heptane	440967	SPME and GC-MS analysis	clinical sample
173	22	Clostridium difficile	Gram positive bacterium	terpinolene	11463	SPME and GC-MS analysis	clinical sample
173	22	Clostridium difficile	Gram positive bacterium	methyl cyclohexanecarboxylate	20748	SPME and GC-MS analysis	clinical sample
173	22	Clostridium difficile	Gram positive bacterium	propyl isovalerate	11176	SPME and GC-MS analysis	clinical sample
173	22	Clostridium difficile	Gram positive bacterium	amyl acetate	12348	SPME and GC-MS analysis	clinical sample
173	22	Clostridium difficile	Gram positive bacterium	butyl pentanoate	61137	SPME and GC-MS analysis	clinical sample
173	22	Clostridium difficile	Gram positive bacterium	2-hexanone	11583	SPME and GC-MS analysis	clinical sample
173	22	Clostridium difficile	Gram positive bacterium	alfa-pinene	6654	SPME and GC-MS analysis	clinical sample
173	22	Clostridium difficile	Gram positive bacterium	cyclohexanecarboxylic acid	7413	SPME and GC-MS analysis	clinical sample
173	22	Clostridium difficile	Gram positive bacterium	6-methyl-5-hepten-2-one	9862	SPME and GC-MS analysis	clinical sample
173	22	Clostridium difficile	Gram positive bacterium	methyl 2-methylbutyrate	13357	SPME and GC-MS analysis	clinical sample
173	22	Clostridium difficile	Gram positive bacterium	methyl isobutyrate	11039	SPME and GC-MS analysis	clinical sample
173	22	Clostridium difficile	Gram positive bacterium	2-butanol	6568	SPME and GC-MS analysis	clinical sample
173	22	Clostridium difficile	Gram positive bacterium	isobutyl propionate	10895	SPME and GC-MS analysis	clinical sample
173	22	Clostridium difficile	Gram positive bacterium	3,7- dimethyl-2-aminobenzoate 1,6-octadien-3-ol	23535	SPME and GC-MS analysis	clinical sample
173	22	Clostridium difficile	Gram positive bacterium	5-methyl-2-(1-methylethyl)-cyclohexanol	1254	SPME and GC-MS analysis	clinical sample
173	22	Clostridium difficile	Gram positive bacterium	alfa-myrcene	519324	SPME and GC-MS analysis	clinical sample
173	22	Clostridium difficile	Gram positive bacterium	butyl cyclohexanecarboxylate	81040	SPME and GC-MS analysis	clinical sample
173	22	Clostridium difficile	Gram positive bacterium	terpinene	7462	SPME and GC-MS analysis	clinical sample
173	22	Clostridium difficile	Gram positive bacterium	methyl salicylate	4133	SPME and GC-MS analysis	clinical sample
173	22	Clostridium difficile	Gram positive bacterium	methyl heptanoate	7826	SPME and GC-MS analysis	clinical sample
173	22	Clostridium difficile	Gram positive bacterium	methyl isovalerate	11160	SPME and GC-MS analysis	clinical sample
173	22	Clostridium difficile	Gram positive bacterium	2-methylbutyl 2-methylbutyrate	17129	SPME and GC-MS analysis	clinical sample
173	22	Clostridium difficile	Gram positive bacterium	5-methyl-2-(1-methylethyl)-cyclohexanone	6986	SPME and GC-MS analysis	clinical sample
173	22	Clostridium difficile	Gram positive bacterium	isopropyl butyrate	61184	SPME and GC-MS analysis	clinical sample
173	22	Clostridium difficile	Gram positive bacterium	isobutyl pentanoate	66356	SPME and GC-MS analysis	clinical sample
173	22	Clostridium difficile	Gram positive bacterium	methyl allyl disulfide	62434	SPME and GC-MS analysis	clinical sample
173	22	Clostridium difficile	Gram positive bacterium	hexyl propionate	88454	SPME and GC-MS analysis	clinical sample
174	23	Clostridium difficile	Gram positive bacterium	6-methyl-5-hepten-2-one	9862	SPME-GC-MS analysis	clinical sample
174	23	Clostridium difficile	Gram positive bacterium	acetaldehyde	177	SPME-GC-MS analysis	clinical sample
174	23	Clostridium difficile	Gram positive bacterium	acetic acid	176	SPME-GC-MS analysis	clinical sample
174	23	Clostridium difficile	Gram positive bacterium	butanoic acid	264	SPME-GC-MS analysis	clinical sample
174	23	Clostridium difficile	Gram positive bacterium	2-methylbutanoic acid	8314	SPME-GC-MS analysis	clinical sample
174	23	Clostridium difficile	Gram positive bacterium	carbon disulfide	6348	SPME-GC-MS analysis	clinical sample
174	23	Clostridium difficile	Gram positive bacterium	dimethyl sulfide	1068	SPME-GC-MS analysis	clinical sample
174	23	Clostridium difficile	Gram positive bacterium	dimethyl disulfide	12232	SPME-GC-MS analysis	clinical sample
174	23	Clostridium difficile	Gram positive bacterium	pentanoic acid	7991	SPME-GC-MS analysis	clinical sample
174	23	Clostridium difficile	Gram positive bacterium	3-methylfuran	13587	SPME-GC-MS analysis	clinical sample
174	23	Clostridium difficile	Gram positive bacterium	propanoic acid	1032	SPME-GC-MS analysis	clinical sample
174	23	Clostridium difficile	Gram positive bacterium	3-methylbutanoic acid	10430	SPME-GC-MS analysis	clinical sample
174	23	Clostridium difficile	Gram positive bacterium	dimethyl trisulfide	19310	SPME-GC-MS analysis	clinical sample
174	23	Clostridium difficile	Gram positive bacterium	hexanoic acid	8892	SPME-GC-MS analysis	clinical sample
174	23	Clostridium difficile	Gram positive bacterium	limonene	22311	SPME-GC-MS analysis	clinical sample
174	23	Clostridium difficile	Gram positive bacterium	methanethiol	878	SPME-GC-MS analysis	clinical sample
174	23	Clostridium difficile	Gram positive bacterium	propanal	527	SPME-GC-MS analysis	clinical sample
174	23	Clostridium difficile	Gram positive bacterium	methyl acetate	6584	SPME-GC-MS analysis	clinical sample
174	23	Clostridium difficile	Gram positive bacterium	butanal	261	SPME-GC-MS analysis	clinical sample
174	23	Clostridium difficile	Gram positive bacterium	ethanol	702	SPME-GC-MS analysis	clinical sample
174	23	Clostridium difficile	Gram positive bacterium	1-pentanol	6276	SPME-GC-MS analysis	clinical sample
174	23	Clostridium difficile	Gram positive bacterium	2-methylbutanal	7284	SPME-GC-MS analysis	clinical sample
174	23	Clostridium difficile	Gram positive bacterium	2-hexanone	11583	SPME-GC-MS analysis	clinical sample
174	23	Clostridium difficile	Gram positive bacterium	2-phenylacetaldehyde	998	SPME-GC-MS analysis	clinical sample
174	23	Clostridium difficile	Gram positive bacterium	methyl butyrate	12180	SPME-GC-MS analysis	clinical sample
174	23	Clostridium difficile	Gram positive bacterium	ethyl acetate	8857	SPME-GC-MS analysis	clinical sample
174	23	Clostridium difficile	Gram positive bacterium	methyl propionate	11124	SPME-GC-MS analysis	clinical sample
174	23	Clostridium difficile	Gram positive bacterium	2-methylpropanoic acid	6590	SPME-GC-MS analysis	clinical sample
174	23	Clostridium difficile	Gram positive bacterium	3-methyl-1H-indole	6736	SPME-GC-MS analysis	clinical sample
174	23	Clostridium difficile	Gram positive bacterium	ethyl butanoate	7762	SPME-GC-MS analysis	clinical sample
174	23	Clostridium difficile	Gram positive bacterium	methyl isobutyl ketone	7909	SPME-GC-MS analysis	clinical sample
174	23	Clostridium difficile	Gram positive bacterium	1-propanol	1031	SPME-GC-MS analysis	clinical sample
174	23	Clostridium difficile	Gram positive bacterium	2-acetylfuran	14505	SPME-GC-MS analysis	clinical sample
174	23	Clostridium difficile	Gram positive bacterium	styrene	7501	SPME-GC-MS analysis	clinical sample
174	23	Clostridium difficile	Gram positive bacterium	toluene	1140	SPME-GC-MS analysis	clinical sample
174	23	Clostridium difficile	Gram positive bacterium	pentanal	8063	SPME-GC-MS analysis	clinical sample
174	23	Clostridium difficile	Gram positive bacterium	n-butyl acetate	31272	SPME-GC-MS analysis	clinical sample
174	23	Clostridium difficile	Gram positive bacterium	propyl butyrate	7770	SPME-GC-MS analysis	clinical sample
174	23	Clostridium difficile	Gram positive bacterium	methyl pentanoate	12206	SPME-GC-MS analysis	clinical sample
174	23	Clostridium difficile	Gram positive bacterium	2-butanol	6568	SPME-GC-MS analysis	clinical sample
174	23	Clostridium difficile	Gram positive bacterium	ethyl propionate	7749	SPME-GC-MS analysis	clinical sample
174	23	Clostridium difficile	Gram positive bacterium	2-octanone	8093	SPME-GC-MS analysis	clinical sample
174	23	Clostridium difficile	Gram positive bacterium	methyl thioacetate	73750	SPME-GC-MS analysis	clinical sample
174	23	Clostridium difficile	Gram positive bacterium	2-pentylfuran	19602	SPME-GC-MS analysis	clinical sample
174	23	Clostridium difficile	Gram positive bacterium	methyl hexanoate	7824	SPME-GC-MS analysis	clinical sample
174	23	Clostridium difficile	Gram positive bacterium	ethyl pentanoate	10882	SPME-GC-MS analysis	clinical sample
174	23	Clostridium difficile	Gram positive bacterium	2-ethylhexanoic acid	8697	SPME-GC-MS analysis	clinical sample
174	23	Clostridium difficile	Gram positive bacterium	methanol	887	SPME-GC-MS analysis	clinical sample
174	23	Clostridium difficile	Gram positive bacterium	butyl propionate	11529	SPME-GC-MS analysis	clinical sample
174	23	Clostridium difficile	Gram positive bacterium	3-penten-2-one	12248	SPME-GC-MS analysis	clinical sample
174	23	Clostridium difficile	Gram positive bacterium	benzoic acid	243	SPME-GC-MS analysis	clinical sample
174	23	Clostridium difficile	Gram positive bacterium	phenylmethanol	244	SPME-GC-MS analysis	clinical sample
174	23	Clostridium difficile	Gram positive bacterium	undecane	14257	SPME-GC-MS analysis	clinical sample
174	23	Clostridium difficile	Gram positive bacterium	2,3,5-trithiahexane	93236	SPME-GC-MS analysis	clinical sample
174	23	Clostridium difficile	Gram positive bacterium	2-ethyl-1-hexanol	7720	SPME-GC-MS analysis	clinical sample
174	23	Clostridium difficile	Gram positive bacterium	dodecane	8182	SPME-GC-MS analysis	clinical sample
174	23	Clostridium difficile	Gram positive bacterium	2-butenal	447466	SPME-GC-MS analysis	clinical sample
174	23	Clostridium difficile	Gram positive bacterium	acetamide	178	SPME-GC-MS analysis	clinical sample
174	23	Clostridium difficile	Gram positive bacterium	2-furaldehyde	7362	SPME-GC-MS analysis	clinical sample
174	23	Clostridium difficile	Gram positive bacterium	2-nonanone	13187	SPME-GC-MS analysis	clinical sample
174	23	Clostridium difficile	Gram positive bacterium	3-methyl-2-butenal	61020	SPME-GC-MS analysis	clinical sample
174	23	Clostridium difficile	Gram positive bacterium	1-octen-3-ol	18827	SPME-GC-MS analysis	clinical sample
174	23	Clostridium difficile	Gram positive bacterium	4-heptanone	31246	SPME-GC-MS analysis	clinical sample
174	23	Clostridium difficile	Gram positive bacterium	methacrolein	6562	SPME-GC-MS analysis	clinical sample
174	23	Clostridium difficile	Gram positive bacterium	ethyl isobutyrate	7342	SPME-GC-MS analysis	clinical sample
174	23	Clostridium difficile	Gram positive bacterium	benzonitrile	7505	SPME-GC-MS analysis	clinical sample
174	23	Clostridium difficile	Gram positive bacterium	isoamyl acetate	31276	SPME-GC-MS analysis	clinical sample
174	23	Clostridium difficile	Gram positive bacterium	4-methyl-1-pentanol	12296	SPME-GC-MS analysis	clinical sample
174	23	Clostridium difficile	Gram positive bacterium	1-penten-3-ol	12020	SPME-GC-MS analysis	clinical sample
174	23	Clostridium difficile	Gram positive bacterium	3-methyl-2-butenol	11173	SPME-GC-MS analysis	clinical sample
174	23	Clostridium difficile	Gram positive bacterium	3-methyl-2-cyclohexenone	14511	SPME-GC-MS analysis	clinical sample
174	23	Clostridium difficile	Gram positive bacterium	6-methyl-2-heptanone	13572	SPME-GC-MS analysis	clinical sample
174	23	Clostridium difficile	Gram positive bacterium	(Z)-2-heptenal	5362616	SPME-GC-MS analysis	clinical sample
174	23	Clostridium difficile	Gram positive bacterium	2-hexenal	5281168	SPME-GC-MS analysis	clinical sample
174	23	Clostridium difficile	Gram positive bacterium	(E)-3-octenal	5283325	SPME-GC-MS analysis	clinical sample
174	23	Clostridium difficile	Gram positive bacterium	(Z)-2-pentenol	5364919	SPME-GC-MS analysis	clinical sample
174	23	Clostridium difficile	Gram positive bacterium	acrolein	7847	SPME-GC-MS analysis	clinical sample
174	23	Clostridium difficile	Gram positive bacterium	5H-1-Pyrindine	575987	SPME-GC-MS analysis	clinical sample
174	23	Clostridium difficile	Gram positive bacterium	4-methylphenyl acetate	8797	SPME-GC-MS analysis	clinical sample
174	23	Clostridium difficile	Gram positive bacterium	(dimethylamino)acetonitrile	61237	SPME-GC-MS analysis	clinical sample
174	23	Clostridium difficile	Gram positive bacterium	methyl isovalerate	11160	SPME-GC-MS analysis	clinical sample
174	23	Clostridium difficile	Gram positive bacterium	propyl isovalerate	11176	SPME-GC-MS analysis	clinical sample
174	23	Clostridium difficile	Gram positive bacterium	cis-1-p-menthanol	89437	SPME-GC-MS analysis	clinical sample
174	23	Clostridium difficile	Gram positive bacterium	cyclohexanone	7967	SPME-GC-MS analysis	clinical sample
174	23	Clostridium difficile	Gram positive bacterium	cyclopentane	9253	SPME-GC-MS analysis	clinical sample
174	23	Clostridium difficile	Gram positive bacterium	2-(methylthio)-ethanol	78925	SPME-GC-MS analysis	clinical sample
174	23	Clostridium difficile	Gram positive bacterium	methyl 4-methylpentanoate	17008	SPME-GC-MS analysis	clinical sample
174	23	Clostridium difficile	Gram positive bacterium	propyl pentanoate	67328	SPME-GC-MS analysis	clinical sample
174	23	Clostridium difficile	Gram positive bacterium	2-methoxyphenol	460	SPME-GC-MS analysis	clinical sample
174	23	Clostridium difficile	Gram positive bacterium	2-methoxy-4-methylphenol	7144	SPME-GC-MS analysis	clinical sample
174	23	Clostridium difficile	Gram positive bacterium	2,5-dimethylpyrazine	31252	SPME-GC-MS analysis	clinical sample
175	23	Campylobacter jejuni	Gram negative bacterium	butanoic acid	264	SPME-GC-MS analysis	clinical sample
175	23	Campylobacter jejuni	Gram negative bacterium	2-methylbutanoic acid	8314	SPME-GC-MS analysis	clinical sample
175	23	Campylobacter jejuni	Gram negative bacterium	carbon disulfide	6348	SPME-GC-MS analysis	clinical sample
175	23	Campylobacter jejuni	Gram negative bacterium	dimethyl sulfide	1068	SPME-GC-MS analysis	clinical sample
175	23	Campylobacter jejuni	Gram negative bacterium	dimethyl disulfide	12232	SPME-GC-MS analysis	clinical sample
175	23	Campylobacter jejuni	Gram negative bacterium	indole	798	SPME-GC-MS analysis	clinical sample
175	23	Campylobacter jejuni	Gram negative bacterium	4-methylphenol	2879	SPME-GC-MS analysis	clinical sample
175	23	Campylobacter jejuni	Gram negative bacterium	3-methylfuran	13587	SPME-GC-MS analysis	clinical sample
175	23	Campylobacter jejuni	Gram negative bacterium	3-methylbutanoic acid	10430	SPME-GC-MS analysis	clinical sample
175	23	Campylobacter jejuni	Gram negative bacterium	dimethyl trisulfide	19310	SPME-GC-MS analysis	clinical sample
175	23	Campylobacter jejuni	Gram negative bacterium	limonene	22311	SPME-GC-MS analysis	clinical sample
175	23	Campylobacter jejuni	Gram negative bacterium	methanethiol	878	SPME-GC-MS analysis	clinical sample
175	23	Campylobacter jejuni	Gram negative bacterium	propanal	527	SPME-GC-MS analysis	clinical sample
175	23	Campylobacter jejuni	Gram negative bacterium	methyl acetate	6584	SPME-GC-MS analysis	clinical sample
175	23	Campylobacter jejuni	Gram negative bacterium	2-hexanone	11583	SPME-GC-MS analysis	clinical sample
175	23	Campylobacter jejuni	Gram negative bacterium	cymol	7463	SPME-GC-MS analysis	clinical sample
175	23	Campylobacter jejuni	Gram negative bacterium	2-phenylacetaldehyde	998	SPME-GC-MS analysis	clinical sample
175	23	Campylobacter jejuni	Gram negative bacterium	methyl butyrate	12180	SPME-GC-MS analysis	clinical sample
175	23	Campylobacter jejuni	Gram negative bacterium	methyl propionate	11124	SPME-GC-MS analysis	clinical sample
175	23	Campylobacter jejuni	Gram negative bacterium	2,3-pentanedione	11747	SPME-GC-MS analysis	clinical sample
175	23	Campylobacter jejuni	Gram negative bacterium	phenol	996	SPME-GC-MS analysis	clinical sample
175	23	Campylobacter jejuni	Gram negative bacterium	2-propanol	3776	SPME-GC-MS analysis	clinical sample
175	23	Campylobacter jejuni	Gram negative bacterium	2-methylpropanoic acid	6590	SPME-GC-MS analysis	clinical sample
175	23	Campylobacter jejuni	Gram negative bacterium	3-methyl-1H-indole	6736	SPME-GC-MS analysis	clinical sample
175	23	Campylobacter jejuni	Gram negative bacterium	isobutanol	6560	SPME-GC-MS analysis	clinical sample
175	23	Campylobacter jejuni	Gram negative bacterium	3-carene	26049	SPME-GC-MS analysis	clinical sample
175	23	Campylobacter jejuni	Gram negative bacterium	heptanoic acid	8094	SPME-GC-MS analysis	clinical sample
175	23	Campylobacter jejuni	Gram negative bacterium	methyl isobutyl ketone	7909	SPME-GC-MS analysis	clinical sample
175	23	Campylobacter jejuni	Gram negative bacterium	isopentanol	31260	SPME-GC-MS analysis	clinical sample
175	23	Campylobacter jejuni	Gram negative bacterium	2-phenylethanol	6054	SPME-GC-MS analysis	clinical sample
175	23	Campylobacter jejuni	Gram negative bacterium	1-propanol	1031	SPME-GC-MS analysis	clinical sample
175	23	Campylobacter jejuni	Gram negative bacterium	acetophenone	7410	SPME-GC-MS analysis	clinical sample
175	23	Campylobacter jejuni	Gram negative bacterium	2,3-hexanedione	19707	SPME-GC-MS analysis	clinical sample
175	23	Campylobacter jejuni	Gram negative bacterium	caryophyllene	5322111	SPME-GC-MS analysis	clinical sample
175	23	Campylobacter jejuni	Gram negative bacterium	n-propyl acetate	7997	SPME-GC-MS analysis	clinical sample
175	23	Campylobacter jejuni	Gram negative bacterium	styrene	7501	SPME-GC-MS analysis	clinical sample
175	23	Campylobacter jejuni	Gram negative bacterium	toluene	1140	SPME-GC-MS analysis	clinical sample
175	23	Campylobacter jejuni	Gram negative bacterium	pentanal	8063	SPME-GC-MS analysis	clinical sample
175	23	Campylobacter jejuni	Gram negative bacterium	2-(2-ethoxyethoxy)-ethanol	8146	SPME-GC-MS analysis	clinical sample
175	23	Campylobacter jejuni	Gram negative bacterium	2-butanol	6568	SPME-GC-MS analysis	clinical sample
175	23	Campylobacter jejuni	Gram negative bacterium	n-pentane	8003	SPME-GC-MS analysis	clinical sample
175	23	Campylobacter jejuni	Gram negative bacterium	2-pentylfuran	19602	SPME-GC-MS analysis	clinical sample
175	23	Campylobacter jejuni	Gram negative bacterium	ethyl pentanoate	10882	SPME-GC-MS analysis	clinical sample
175	23	Campylobacter jejuni	Gram negative bacterium	1-octanol	957	SPME-GC-MS analysis	clinical sample
175	23	Campylobacter jejuni	Gram negative bacterium	2-ethylhexanoic acid	8697	SPME-GC-MS analysis	clinical sample
175	23	Campylobacter jejuni	Gram negative bacterium	methanol	887	SPME-GC-MS analysis	clinical sample
175	23	Campylobacter jejuni	Gram negative bacterium	3-penten-2-one	12248	SPME-GC-MS analysis	clinical sample
175	23	Campylobacter jejuni	Gram negative bacterium	benzoic acid	243	SPME-GC-MS analysis	clinical sample
175	23	Campylobacter jejuni	Gram negative bacterium	ethylbenzene	7500	SPME-GC-MS analysis	clinical sample
175	23	Campylobacter jejuni	Gram negative bacterium	linalool	6549	SPME-GC-MS analysis	clinical sample
175	23	Campylobacter jejuni	Gram negative bacterium	heptanal	8130	SPME-GC-MS analysis	clinical sample
175	23	Campylobacter jejuni	Gram negative bacterium	phenylmethanol	244	SPME-GC-MS analysis	clinical sample
175	23	Campylobacter jejuni	Gram negative bacterium	octanal	454	SPME-GC-MS analysis	clinical sample
175	23	Campylobacter jejuni	Gram negative bacterium	3-heptanone	7802	SPME-GC-MS analysis	clinical sample
175	23	Campylobacter jejuni	Gram negative bacterium	methyl salicylate	4133	SPME-GC-MS analysis	clinical sample
175	23	Campylobacter jejuni	Gram negative bacterium	ethenyl hexanoate	76451	SPME-GC-MS analysis	clinical sample
175	23	Campylobacter jejuni	Gram negative bacterium	2-ethyl-1-hexanol	7720	SPME-GC-MS analysis	clinical sample
175	23	Campylobacter jejuni	Gram negative bacterium	1-nonanol	8914	SPME-GC-MS analysis	clinical sample
175	23	Campylobacter jejuni	Gram negative bacterium	2-butenal	447466	SPME-GC-MS analysis	clinical sample
175	23	Campylobacter jejuni	Gram negative bacterium	5-methyl-2-hexanone	8034	SPME-GC-MS analysis	clinical sample
175	23	Campylobacter jejuni	Gram negative bacterium	2-piperidinone	12665	SPME-GC-MS analysis	clinical sample
175	23	Campylobacter jejuni	Gram negative bacterium	6-methyl-3,5-heptadien-2-one	5370101	SPME-GC-MS analysis	clinical sample
175	23	Campylobacter jejuni	Gram negative bacterium	allyl isothiocyanate	5971	SPME-GC-MS analysis	clinical sample
175	23	Campylobacter jejuni	Gram negative bacterium	dodecane	8182	SPME-GC-MS analysis	clinical sample
175	23	Campylobacter jejuni	Gram negative bacterium	nonanal	31289	SPME-GC-MS analysis	clinical sample
175	23	Campylobacter jejuni	Gram negative bacterium	propyl propanoate	7803	SPME-GC-MS analysis	clinical sample
175	23	Campylobacter jejuni	Gram negative bacterium	p-xylene	7809	SPME-GC-MS analysis	clinical sample
175	23	Campylobacter jejuni	Gram negative bacterium	acetamide	178	SPME-GC-MS analysis	clinical sample
175	23	Campylobacter jejuni	Gram negative bacterium	3-methyl-2-butenal	61020	SPME-GC-MS analysis	clinical sample
175	23	Campylobacter jejuni	Gram negative bacterium	2-butylfuran	20534	SPME-GC-MS analysis	clinical sample
175	23	Campylobacter jejuni	Gram negative bacterium	decanal	8175	SPME-GC-MS analysis	clinical sample
175	23	Campylobacter jejuni	Gram negative bacterium	ethyl hexanoate	31265	SPME-GC-MS analysis	clinical sample
175	23	Campylobacter jejuni	Gram negative bacterium	1-octen-3-ol	18827	SPME-GC-MS analysis	clinical sample
175	23	Campylobacter jejuni	Gram negative bacterium	2-acetyl-5-methylfuran	14514	SPME-GC-MS analysis	clinical sample
175	23	Campylobacter jejuni	Gram negative bacterium	3-octen-2-one	15475	SPME-GC-MS analysis	clinical sample
175	23	Campylobacter jejuni	Gram negative bacterium	cyclohexanecarboxylic acid	7413	SPME-GC-MS analysis	clinical sample
175	23	Campylobacter jejuni	Gram negative bacterium	5-ethyldihydro-2(3H)-furanone	12756	SPME-GC-MS analysis	clinical sample
175	23	Campylobacter jejuni	Gram negative bacterium	isobutyl acetate	8038	SPME-GC-MS analysis	clinical sample
175	23	Campylobacter jejuni	Gram negative bacterium	acetonitrile	6342	SPME-GC-MS analysis	clinical sample
175	23	Campylobacter jejuni	Gram negative bacterium	4-methylbenzaldehyde	7725	SPME-GC-MS analysis	clinical sample
175	23	Campylobacter jejuni	Gram negative bacterium	isoamyl butyrate	7795	SPME-GC-MS analysis	clinical sample
175	23	Campylobacter jejuni	Gram negative bacterium	propyl hexanoate	12293	SPME-GC-MS analysis	clinical sample
175	23	Campylobacter jejuni	Gram negative bacterium	methacrolein	6562	SPME-GC-MS analysis	clinical sample
175	23	Campylobacter jejuni	Gram negative bacterium	naphthalene	931	SPME-GC-MS analysis	clinical sample
175	23	Campylobacter jejuni	Gram negative bacterium	2,6-dimethylpyridine	7937	SPME-GC-MS analysis	clinical sample
175	23	Campylobacter jejuni	Gram negative bacterium	trichloromethane	6212	SPME-GC-MS analysis	clinical sample
175	23	Campylobacter jejuni	Gram negative bacterium	benzonitrile	7505	SPME-GC-MS analysis	clinical sample
175	23	Campylobacter jejuni	Gram negative bacterium	3-methylhexanal	140511	SPME-GC-MS analysis	clinical sample
175	23	Campylobacter jejuni	Gram negative bacterium	hexanenitrile	12352	SPME-GC-MS analysis	clinical sample
175	23	Campylobacter jejuni	Gram negative bacterium	propyl isobutyrate	12571	SPME-GC-MS analysis	clinical sample
175	23	Campylobacter jejuni	Gram negative bacterium	4-methyl-3-penten-2-one	8858	SPME-GC-MS analysis	clinical sample
175	23	Campylobacter jejuni	Gram negative bacterium	3-(methylthio)-1-propanol	10448	SPME-GC-MS analysis	clinical sample
175	23	Campylobacter jejuni	Gram negative bacterium	pyrimidine	9260	SPME-GC-MS analysis	clinical sample
175	23	Campylobacter jejuni	Gram negative bacterium	o-xylene	7237	SPME-GC-MS analysis	clinical sample
175	23	Campylobacter jejuni	Gram negative bacterium	dihydro-5-propyl-2(3H)-furanone	7742	SPME-GC-MS analysis	clinical sample
175	23	Campylobacter jejuni	Gram negative bacterium	furan	8029	SPME-GC-MS analysis	clinical sample
175	23	Campylobacter jejuni	Gram negative bacterium	2-heptene	11611	SPME-GC-MS analysis	clinical sample
175	23	Campylobacter jejuni	Gram negative bacterium	2-hexenal	5281168	SPME-GC-MS analysis	clinical sample
175	23	Campylobacter jejuni	Gram negative bacterium	1-butoxy-2-propanol	21210	SPME-GC-MS analysis	clinical sample
175	23	Campylobacter jejuni	Gram negative bacterium	2-propenol	7858	SPME-GC-MS analysis	clinical sample
175	23	Campylobacter jejuni	Gram negative bacterium	acrolein	7847	SPME-GC-MS analysis	clinical sample
175	23	Campylobacter jejuni	Gram negative bacterium	5H-1-Pyrindine	575987	SPME-GC-MS analysis	clinical sample
175	23	Campylobacter jejuni	Gram negative bacterium	benzyl acetate	8785	SPME-GC-MS analysis	clinical sample
175	23	Campylobacter jejuni	Gram negative bacterium	alpha-farnesene	5281516	SPME-GC-MS analysis	clinical sample
175	23	Campylobacter jejuni	Gram negative bacterium	1,2,3-trimethylbenzene	10686	SPME-GC-MS analysis	clinical sample
175	23	Campylobacter jejuni	Gram negative bacterium	propylbenzene	7668	SPME-GC-MS analysis	clinical sample
175	23	Campylobacter jejuni	Gram negative bacterium	ethyl isopropyl ketone	11265	SPME-GC-MS analysis	clinical sample
175	23	Campylobacter jejuni	Gram negative bacterium	m-xylene	7929	SPME-GC-MS analysis	clinical sample
175	23	Campylobacter jejuni	Gram negative bacterium	ethyl isovalerate	7945	SPME-GC-MS analysis	clinical sample
175	23	Campylobacter jejuni	Gram negative bacterium	propyl isovalerate	11176	SPME-GC-MS analysis	clinical sample
175	23	Campylobacter jejuni	Gram negative bacterium	cis-1-p-menthanol	89437	SPME-GC-MS analysis	clinical sample
175	23	Campylobacter jejuni	Gram negative bacterium	2-butoxyethanol	8133	SPME-GC-MS analysis	clinical sample
175	23	Campylobacter jejuni	Gram negative bacterium	2-ethoxyethanol	8076	SPME-GC-MS analysis	clinical sample
175	23	Campylobacter jejuni	Gram negative bacterium	2-(formyloxy)-1-phenyl-ethanone	569595	SPME-GC-MS analysis	clinical sample
175	23	Campylobacter jejuni	Gram negative bacterium	2,5-dimethylfuran	12266	SPME-GC-MS analysis	clinical sample
175	23	Campylobacter jejuni	Gram negative bacterium	2-ethylhexanal	31241	SPME-GC-MS analysis	clinical sample
175	23	Campylobacter jejuni	Gram negative bacterium	methyl isocyanide	11646	SPME-GC-MS analysis	clinical sample
175	23	Campylobacter jejuni	Gram negative bacterium	methyl tiglate	5323652	SPME-GC-MS analysis	clinical sample
175	23	Campylobacter jejuni	Gram negative bacterium	methyl vinyl ketone	6570	SPME-GC-MS analysis	clinical sample
175	23	Campylobacter jejuni	Gram negative bacterium	2-methylnaphthalene	7055	SPME-GC-MS analysis	clinical sample
175	23	Campylobacter jejuni	Gram negative bacterium	1-nitro-pentane	220639	SPME-GC-MS analysis	clinical sample
175	23	Campylobacter jejuni	Gram negative bacterium	ethyl pentanoate	10882	SPME-GC-MS analysis	clinical sample
175	23	Campylobacter jejuni	Gram negative bacterium	propyl phenylacetate	221641	SPME-GC-MS analysis	clinical sample
175	23	Campylobacter jejuni	Gram negative bacterium	propyl octanoate	69351	SPME-GC-MS analysis	clinical sample
175	23	Campylobacter jejuni	Gram negative bacterium	2,5-dimethylpyrazine	31252	SPME-GC-MS analysis	clinical sample
175	23	Campylobacter jejuni	Gram negative bacterium	isopentyl 3-methylbutanoate	12613	SPME-GC-MS analysis	clinical sample
175	23	Campylobacter jejuni	Gram negative bacterium	trimethylamine	1146	SPME-GC-MS analysis	clinical sample
175	23	Campylobacter jejuni	Gram negative bacterium	phenylacetic acid	999	SPME-GC-MS analysis	clinical sample
176	24	Mycobacterium tuberculosis	Gram positive bacterium	1-methyl-naphthalene	7002	ATD/GC-MS analysis	clinical sample
176	24	Mycobacterium tuberculosis	Gram positive bacterium	1,4-dimethylcyclohexane	11523	ATD/GC-MS analysis	clinical sample
176	24	Mycobacterium tuberculosis	Gram positive bacterium	1,3-isobenzofurandione	6811	ATD/GC-MS analysis	clinical sample
176	24	Mycobacterium tuberculosis	Gram positive bacterium	2,3-dimethylpentane	11260	ATD/GC-MS analysis	clinical sample
176	24	Mycobacterium tuberculosis	Gram positive bacterium	acetaldehyde	177	ATD/GC-MS analysis	clinical sample
176	24	Mycobacterium tuberculosis	Gram positive bacterium	phenylmethanol	244	ATD/GC-MS analysis	clinical sample
176	24	Mycobacterium tuberculosis	Gram positive bacterium	1,1,3-trimethyl-3-phenyl-cyclohexane	not available	ATD/GC-MS analysis	clinical sample
176	24	Mycobacterium tuberculosis	Gram positive bacterium	tridecane	12388	ATD/GC-MS analysis	clinical sample
176	24	Mycobacterium tuberculosis	Gram positive bacterium	3,7-dimethyldecane	28468	ATD/GC-MS analysis	clinical sample
176	24	Mycobacterium tuberculosis	Gram positive bacterium	5-ethyl-2-methyl-heptane	26056	ATD/GC-MS analysis	clinical sample
176	24	Mycobacterium tuberculosis	Gram positive bacterium	1,3,5-trimethylbenzene	7947	ATD/GC-MS analysis	clinical sample
176	24	Mycobacterium tuberculosis	Gram positive bacterium	4,6,8-trimethyl-1-nonene	41077	ATD/GC-MS analysis	clinical sample
176	24	Mycobacterium tuberculosis	Gram positive bacterium	hexylcyclohexane	20283	ATD/GC-MS analysis	clinical sample
176	24	Mycobacterium tuberculosis	Gram positive bacterium	4-methyl-1-hexene	19589	ATD/GC-MS analysis	clinical sample
176	24	Mycobacterium tuberculosis	Gram positive bacterium	bis-(3,5,5-trimethylhexyl) phthalate	34277	ATD/GC-MS analysis	clinical sample
176	24	Mycobacterium tuberculosis	Gram positive bacterium	4-methyldodecane	521958	ATD/GC-MS analysis	clinical sample
176	24	Mycobacterium tuberculosis	Gram positive bacterium	3-(1-methylethyl)oxetane	543882	ATD/GC-MS analysis	clinical sample
177	25	Mycobacterium tuberculosis	Gram positive bacterium	3-(1-methylethyl)oxetane	543882	GC-MS analysis	clinical sample
177	25	Mycobacterium tuberculosis	Gram positive bacterium	4-methyldodecane	521958	GC-MS analysis	clinical sample
177	25	Mycobacterium tuberculosis	Gram positive bacterium	hexylcyclohexane	20283	GC-MS analysis	clinical sample
177	25	Mycobacterium tuberculosis	Gram positive bacterium	bis-(3,5,5-trimethylhexyl) phthalate	34277	GC-MS analysis	clinical sample
177	25	Mycobacterium tuberculosis	Gram positive bacterium	1,3,5-trimethylbenzene	7947	GC-MS analysis	clinical sample
177	25	Mycobacterium tuberculosis	Gram positive bacterium	3,7-dimethyldecane	28468	GC-MS analysis	clinical sample
177	25	Mycobacterium tuberculosis	Gram positive bacterium	tridecane	12388	GC-MS analysis	clinical sample
177	25	Mycobacterium tuberculosis	Gram positive bacterium	4,6,8-trimethyl-1-nonene	41077	GC-MS analysis	clinical sample
177	25	Mycobacterium tuberculosis	Gram positive bacterium	5-ethyl-2-methyl-heptane	26056	GC-MS analysis	clinical sample
177	25	Mycobacterium tuberculosis	Gram positive bacterium	4-methyl-1-hexene	19589	GC-MS analysis	clinical sample
178	26	Mycobacterium tuberculosis	Gram positive bacterium	1-methyl-naphthalene	7002	GC-MS analysis	H37RV
178	26	Mycobacterium tuberculosis	Gram positive bacterium	3-heptanone	7802	GC-MS analysis	H37RV
178	26	Mycobacterium tuberculosis	Gram positive bacterium	methylcyclododecane	524446	GC-MS analysis	H37RV
178	26	Mycobacterium tuberculosis	Gram positive bacterium	2,2,4,6,6-pentamethylheptane	26058	GC-MS analysis	H37RV
178	26	Mycobacterium tuberculosis	Gram positive bacterium	cymol	7463	GC-MS analysis	H37RV
178	26	Mycobacterium tuberculosis	Gram positive bacterium	1,4-dimethylcyclohexane	11523	GC-MS analysis	H37RV
179	27	Mycobacterium tuberculosis	Gram positive bacterium	4-hydroxy-4-methyl-2-pentanone	31256	GC-MS analysis	H37RA
179	27	Mycobacterium tuberculosis	Gram positive bacterium	methyl nicotinate	7151	GC-MS analysis	H37RA
179	27	Mycobacterium tuberculosis	Gram positive bacterium	methyl 4-anisate	8499	GC-MS analysis	H37RA
179	27	Mycobacterium tuberculosis	Gram positive bacterium	2-phenylanisol	6835	GC-MS analysis	H37RA
179	27	Mycobacterium tuberculosis	Gram positive bacterium	4-methylanisol	7731	GC-MS analysis	H37RA
179	27	Mycobacterium tuberculosis	Gram positive bacterium	ethyl 4-anisate	60979	GC-MS analysis	H37RA
179	27	Mycobacterium tuberculosis	Gram positive bacterium	trimethyloxazole	30215	GC-MS analysis	H37RA
179	27	Mycobacterium tuberculosis	Gram positive bacterium	methyl 2-aminobenzoate	8635	GC-MS analysis	H37RA
179	27	Mycobacterium tuberculosis	Gram positive bacterium	benzothiazole	7222	GC-MS analysis	H37RA
179	27	Mycobacterium tuberculosis	Gram positive bacterium	3-methyl-4-pentanolide	248934	GC-MS analysis	H37RA
179	27	Mycobacterium tuberculosis	Gram positive bacterium	4-methyl-5-hexanolide	544628	GC-MS analysis	H37RA
179	27	Mycobacterium tuberculosis	Gram positive bacterium	dimethylpentanolide	not available	GC-MS analysis	H37RA
179	27	Mycobacterium tuberculosis	Gram positive bacterium	cyclic proline-glycine	456653	GC-MS analysis	H37RA
179	27	Mycobacterium tuberculosis	Gram positive bacterium	2-phenylethanol	6054	GC-MS analysis	H37RA
179	27	Mycobacterium tuberculosis	Gram positive bacterium	methyl benzoate	7150	GC-MS analysis	H37RA
179	27	Mycobacterium tuberculosis	Gram positive bacterium	4-pentanolide	7921	GC-MS analysis	H37RA
179	27	Mycobacterium tuberculosis	Gram positive bacterium	methyl phenylacetate	7559	GC-MS analysis	H37RA
179	27	Mycobacterium tuberculosis	Gram positive bacterium	methyl 2-furoate	11902	GC-MS analysis	H37RA
179	27	Mycobacterium tuberculosis	Gram positive bacterium	methyl salicylate	4133	GC-MS analysis	H37RA
179	27	Mycobacterium tuberculosis	Gram positive bacterium	camphor	2537	GC-MS analysis	H37RA
179	27	Mycobacterium tuberculosis	Gram positive bacterium	methylbutenolide	not available	GC-MS analysis	H37RA
179	27	Mycobacterium tuberculosis	Gram positive bacterium	methyl dimethylbenzoate	32786	GC-MS analysis	H37RA
179	27	Mycobacterium tuberculosis	Gram positive bacterium	phenylmethanol	244	GC-MS analysis	H37RA
179	27	Mycobacterium tuberculosis	Gram positive bacterium	ethyl benzoate	7165	GC-MS analysis	H37RA
180	28	Mycobacterium tuberculosis	Gram positive bacterium	camphene	6616	ATD-GC-SAW analysis	clinical sample
180	28	Mycobacterium tuberculosis	Gram positive bacterium	beta-pinene	14896	ATD-GC-SAW analysis	clinical sample
180	28	Mycobacterium tuberculosis	Gram positive bacterium	1,3,5-trimethylbenzene	7947	ATD-GC-SAW analysis	clinical sample
180	28	Mycobacterium tuberculosis	Gram positive bacterium	1-methyl-naphthalene	7002	ATD-GC-SAW analysis	clinical sample
180	28	Mycobacterium tuberculosis	Gram positive bacterium	tridecane	12388	ATD-GC-SAW analysis	clinical sample
180	28	Mycobacterium tuberculosis	Gram positive bacterium	2-butyl-1-octanol	19800	ATD-GC-SAW analysis	clinical sample
180	28	Mycobacterium tuberculosis	Gram positive bacterium	4-methyldodecane	521958	ATD-GC-SAW analysis	clinical sample
181	29	Mycobacterium tuberculosis	Gram positive bacterium	methyl phenylacetate	7559	GC-MS analysis	H37RA
181	29	Mycobacterium tuberculosis	Gram positive bacterium	methyl 4-anisate	8499	GC-MS analysis	H37RA
181	29	Mycobacterium tuberculosis	Gram positive bacterium	methyl nicotinate	7151	GC-MS analysis	H37RA
181	29	Mycobacterium tuberculosis	Gram positive bacterium	2-phenylanisol	6835	GC-MS analysis	H37RA
182	30	Mycobacterium tuberculosis	Gram positive bacterium	o-xylene	7237	GC-MS analysis	clinical sample
182	30	Mycobacterium tuberculosis	Gram positive bacterium	isopropyl acetate	7915	GC-MS analysis	clinical sample
182	30	Mycobacterium tuberculosis	Gram positive bacterium	3-pentanol	11428	GC-MS analysis	clinical sample
182	30	Mycobacterium tuberculosis	Gram positive bacterium	dimethylstyrene	62385	GC-MS analysis	clinical sample
182	30	Mycobacterium tuberculosis	Gram positive bacterium	cymol	7463	GC-MS analysis	clinical sample
183	5	Mycobacterium tuberculosis	Gram positive bacterium	o-xylene	7237	GC-MS analysis	clinical sample
183	5	Mycobacterium tuberculosis	Gram positive bacterium	isopropyl acetate	7915	GC-MS analysis	clinical sample
183	5	Mycobacterium tuberculosis	Gram positive bacterium	3-pentanol	11428	GC-MS analysis	clinical sample
183	5	Mycobacterium tuberculosis	Gram positive bacterium	dimethylstyrene	62385	GC-MS analysis	clinical sample
183	5	Mycobacterium tuberculosis	Gram positive bacterium	cymol	7463	GC-MS analysis	clinical sample
184	31	Methicillin-resistant Staphylococcus aureus	Gram positive bacterium	ethanol	702	GC-MS analysis	NRS 382
184	31	Methicillin-resistant Staphylococcus aureus	Gram positive bacterium	3-methylbutanal	11552	GC-MS analysis	NRS 382
184	31	Methicillin-resistant Staphylococcus aureus	Gram positive bacterium	1-propanol	1031	GC-MS analysis	NRS 382
184	31	Methicillin-resistant Staphylococcus aureus	Gram positive bacterium	benzaldehyde	240	GC-MS analysis	NRS 382
185	3	Methicillin-resistant Staphylococcus aureus	Gram positive bacterium	2-pentanone	7895	GC-MS analysis	clinical isolate
185	3	Methicillin-resistant Staphylococcus aureus	Gram positive bacterium	1,4-dichlorobenzene	4685	GC-MS analysis	clinical isolate
185	3	Methicillin-resistant Staphylococcus aureus	Gram positive bacterium	2-heptanone	8051	GC-MS analysis	clinical isolate
185	3	Methicillin-resistant Staphylococcus aureus	Gram positive bacterium	2-dodecene	522440	GC-MS analysis	clinical isolate
185	3	Methicillin-resistant Staphylococcus aureus	Gram positive bacterium	trichloroacetic acid	6421	GC-MS analysis	clinical isolate
185	3	Methicillin-resistant Staphylococcus aureus	Gram positive bacterium	2,2,3,3-tetramethylhexane	26057	GC-MS analysis	clinical isolate
186	32	Giardia duodenalis	Protozoa	2-pentanone	7895	GC-MS analysis	clinical sample
186	32	Giardia duodenalis	Protozoa	2,2,4,4-tetramethyloctane	182333	GC-MS analysis	clinical sample
186	32	Giardia duodenalis	Protozoa	acetic acid	176	GC-MS analysis	clinical sample
186	32	Giardia duodenalis	Protozoa	2,2,4,6,6-pentamethylheptane	26058	GC-MS analysis	clinical sample
186	32	Giardia duodenalis	Protozoa	cyclopentane	9253	GC-MS analysis	clinical sample
186	32	Giardia duodenalis	Protozoa	2,6,6-trimethyldecane	545605	GC-MS analysis	clinical sample
186	32	Giardia duodenalis	Protozoa	1-propanol	1031	GC-MS analysis	clinical sample
186	32	Giardia duodenalis	Protozoa	3-methylfuran	13587	GC-MS analysis	clinical sample
186	32	Giardia duodenalis	Protozoa	1,3-bis (1,1-dimethylethyl) benzene	136810	GC-MS analysis	clinical sample
186	32	Giardia duodenalis	Protozoa	ethanol	702	GC-MS analysis	clinical sample
186	32	Giardia duodenalis	Protozoa	2,5-dimethylpyrazine	31252	GC-MS analysis	clinical sample
186	32	Giardia duodenalis	Protozoa	propanoic acid	1032	GC-MS analysis	clinical sample
186	32	Giardia duodenalis	Protozoa	pentanal	8063	GC-MS analysis	clinical sample
186	32	Giardia duodenalis	Protozoa	4-pentanolide	7921	GC-MS analysis	clinical sample
186	32	Giardia duodenalis	Protozoa	2-hydroxy-3-pentanone	521790	GC-MS analysis	clinical sample
186	32	Giardia duodenalis	Protozoa	2,2,3,3-tetramethylpentane	92723	GC-MS analysis	clinical sample
186	32	Giardia duodenalis	Protozoa	5-ethylcyclopent-1-enecarboxaldehyde	580057	GC-MS analysis	clinical sample
186	32	Giardia duodenalis	Protozoa	(E)-2-octenal	5283324	GC-MS analysis	clinical sample
186	32	Giardia duodenalis	Protozoa	ethyl isobutyrate	7342	GC-MS analysis	clinical sample
186	32	Giardia duodenalis	Protozoa	o-xylene	7237	GC-MS analysis	clinical sample
186	32	Giardia duodenalis	Protozoa	terpinolene	11463	GC-MS analysis	clinical sample
187	33	Plasmodium falciparum	Protozoa	isoprene	6557	GC-MS analysis	clinical isolate
187	33	Plasmodium falciparum	Protozoa	acetone	180	GC-MS analysis	clinical isolate
187	33	Plasmodium falciparum	Protozoa	benzene	241	GC-MS analysis	clinical isolate
187	33	Plasmodium falciparum	Protozoa	cyclohexanone	7967	GC-MS analysis	clinical isolate
187	33	Plasmodium falciparum	Protozoa	allyl methyl sulfide	66282	GC-MS analysis	clinical isolate
187	33	Plasmodium falciparum	Protozoa	methyl propyl sulfide	19754	GC-MS analysis	clinical isolate
187	33	Plasmodium falciparum	Protozoa	(Z)-1-methylthio-1-propene	5364225	GC-MS analysis	clinical isolate
187	33	Plasmodium falciparum	Protozoa	(E)-methylthio-1-propene	637915	GC-MS analysis	clinical isolate
188	16	Moraxella catarrhalis	Gram negative bacterium	(E)-methylthio-1-propene	637915	GC-MS analysis	reference strain
188	16	Moraxella catarrhalis	Gram negative bacterium	heptane	8900	GC-MS analysis	reference strain
188	16	Moraxella catarrhalis	Gram negative bacterium	S-[tri-t-butoxysilyl]-2-mercaptoethylamine	6058	GC-MS analysis	reference strain
188	16	Moraxella catarrhalis	Gram negative bacterium	methylcyclohexane	7962	GC-MS analysis	reference strain
188	16	Moraxella catarrhalis	Gram negative bacterium	4-fluorohistamine	541569	GC-MS analysis	reference strain
188	16	Moraxella catarrhalis	Gram negative bacterium	isopentanol	31260	GC-MS analysis	reference strain
188	16	Moraxella catarrhalis	Gram negative bacterium	7-methyl-1,8-naphthyridin-2-amine	594420	GC-MS analysis	reference strain
188	16	Moraxella catarrhalis	Gram negative bacterium	ethylpentamethyldisiloxane	20667832	GC-MS analysis	reference strain
188	16	Moraxella catarrhalis	Gram negative bacterium	5-methylthieno[3,2-b]pyridine	591057	GC-MS analysis	reference strain
188	16	Moraxella catarrhalis	Gram negative bacterium	2,5-bis[(trimethylsilyl)oxy]-benzaldehyde	622536	GC-MS analysis	reference strain
188	16	Moraxella catarrhalis	Gram negative bacterium	1,2-bis(trimethylsilyl)benzene	519794	GC-MS analysis	reference strain
188	16	Moraxella catarrhalis	Gram negative bacterium	decamethyl tetrasiloxane	8852	GC-MS analysis	reference strain
189	37	Moraxella catarrhalis	Gram negative bacterium	benzaldehyde	240	SPME-GC-MS analysis	clinical isolate
189	37	Moraxella catarrhalis	Gram negative bacterium	phenylmethanol	244	SPME-GC-MS analysis	clinical isolate
189	37	Moraxella catarrhalis	Gram negative bacterium	2-phenylethanol	6054	SPME-GC-MS analysis	clinical isolate
190	35	Neisseria meningitidis	Gram negative bacterium	ethanol	702	SIFT-MS analysis	NZESR 1033
190	35	Neisseria meningitidis	Gram negative bacterium	formaldehyde	712	SIFT-MS analysis	NZESR 1033
190	35	Neisseria meningitidis	Gram negative bacterium	methanethiol	878	SIFT-MS analysis	NZESR 1033
190	35	Neisseria meningitidis	Gram negative bacterium	indole	798	SIFT-MS analysis	NZESR 1033
191	40	Neisseria meningitidis	Gram negative bacterium	ethanol	702	GC-MS analysis	ATCC 13077
191	40	Neisseria meningitidis	Gram negative bacterium	dimethyl sulfide	1068	GC-MS analysis	ATCC 13077
191	40	Neisseria meningitidis	Gram negative bacterium	1,3,5-trifluorobenzene	9745	GC-MS analysis	ATCC 13077
191	40	Neisseria meningitidis	Gram negative bacterium	2,3,4-trimethylpentane	11269	GC-MS analysis	ATCC 13077
191	40	Neisseria meningitidis	Gram negative bacterium	2,2,5-trimethylhexane	19041	GC-MS analysis	ATCC 13077
191	40	Neisseria meningitidis	Gram negative bacterium	styrene	7501	GC-MS analysis	ATCC 13077
191	40	Neisseria meningitidis	Gram negative bacterium	1,2-dimethylcyclopropane	102832	GC-MS analysis	ATCC 13077
191	40	Neisseria meningitidis	Gram negative bacterium	2-methylpropanal	6561	GC-MS analysis	ATCC 13077
191	40	Neisseria meningitidis	Gram negative bacterium	methacrolein	6562	GC-MS analysis	ATCC 13077
191	40	Neisseria meningitidis	Gram negative bacterium	N-2-dimethyl-1-propanamine	12249	GC-MS analysis	ATCC 13077
191	40	Neisseria meningitidis	Gram negative bacterium	3-methylbutanal	11552	GC-MS analysis	ATCC 13077
192	45	Acinetobacter baumannii	Gram negative bacterium	o-xylene	7237	SPME-GC-MS analysis	Clinical isolate
192	45	Acinetobacter baumannii	Gram negative bacterium	2,5-dimethylpyrazine	31252	SPME-GC-MS analysis	Clinical isolate
192	45	Acinetobacter baumannii	Gram negative bacterium	3-nitro-benzenesulfonic acid, methyl ester	not available	SPME-GC-MS analysis	Clinical isolate
192	45	Acinetobacter baumannii	Gram negative bacterium	dimethyl trisulfide	19310	SPME-GC-MS analysis	Clinical isolate
192	45	Acinetobacter baumannii	Gram negative bacterium	2-ethyl-1-hexanol	7720	SPME-GC-MS analysis	Clinical isolate
192	45	Acinetobacter baumannii	Gram negative bacterium	1-undecene	13190	SPME-GC-MS analysis	Clinical isolate
192	45	Acinetobacter baumannii	Gram negative bacterium	isopentyl 3-methylbutanoate	12613	SPME-GC-MS analysis	Clinical isolate
192	45	Acinetobacter baumannii	Gram negative bacterium	2,4-dinitrobenzenesulfonic acid	6959	SPME-GC-MS analysis	Clinical isolate
192	45	Acinetobacter baumannii	Gram negative bacterium	2,6-dimethylphenol	11335	SPME-GC-MS analysis	Clinical isolate
192	45	Acinetobacter baumannii	Gram negative bacterium	naphthalene	931	SPME-GC-MS analysis	Clinical isolate
192	45	Acinetobacter baumannii	Gram negative bacterium	decanal	8175	SPME-GC-MS analysis	Clinical isolate
192	45	Acinetobacter baumannii	Gram negative bacterium	1,3-naphthalenediol	8601	SPME-GC-MS analysis	Clinical isolate
192	45	Acinetobacter baumannii	Gram negative bacterium	longifolene	289151	SPME-GC-MS analysis	Clinical isolate
192	45	Acinetobacter baumannii	Gram negative bacterium	tetradecane	12389	SPME-GC-MS analysis	Clinical isolate
192	45	Acinetobacter baumannii	Gram negative bacterium	octyl chloroacetate	228762	SPME-GC-MS analysis	Clinical isolate
192	45	Acinetobacter baumannii	Gram negative bacterium	iminodibenzyl	10308	SPME-GC-MS analysis	Clinical isolate
192	45	Acinetobacter baumannii	Gram negative bacterium	3-methyl-1H-indene	13025	SPME-GC-MS analysis	Clinical isolate
192	45	Acinetobacter baumannii	Gram negative bacterium	2-(2-ethylhexyl)thiophene	566336	SPME-GC-MS analysis	Clinical isolate
192	45	Acinetobacter baumannii	Gram negative bacterium	2-ethylhexyl chloroformate	62783	SPME-GC-MS analysis	Clinical isolate
192	45	Acinetobacter baumannii	Gram negative bacterium	n-(3-aminopropyl)morpholine	61055	SPME-GC-MS analysis	Clinical isolate
192	45	Acinetobacter baumannii	Gram negative bacterium	3,7,11-trimethyldodecan-3-ol	23701	SPME-GC-MS analysis	Clinical isolate
193	45	Acinetobacter baumannii	Gram negative bacterium	ethanol	702	SPME-GC-MS analysis	Clinical isolate
193	45	Acinetobacter baumannii	Gram negative bacterium	isoprene	6557	SPME-GC-MS analysis	Clinical isolate
193	45	Acinetobacter baumannii	Gram negative bacterium	toluene	1140	SPME-GC-MS analysis	Clinical isolate
193	45	Acinetobacter baumannii	Gram negative bacterium	cyclohexanone	7967	SPME-GC-MS analysis	Clinical isolate
193	45	Acinetobacter baumannii	Gram negative bacterium	benzaldehyde	240	SPME-GC-MS analysis	Clinical isolate
193	45	Acinetobacter baumannii	Gram negative bacterium	2-ethyl-1-hexanol	7720	SPME-GC-MS analysis	Clinical isolate
193	45	Acinetobacter baumannii	Gram negative bacterium	1-undecene	13190	SPME-GC-MS analysis	Clinical isolate
193	45	Acinetobacter baumannii	Gram negative bacterium	nonanal	31289	SPME-GC-MS analysis	Clinical isolate
193	45	Acinetobacter baumannii	Gram negative bacterium	decanal	8175	SPME-GC-MS analysis	Clinical isolate
193	45	Acinetobacter baumannii	Gram negative bacterium	2,6,10-trimethyldodecane	19773	SPME-GC-MS analysis	Clinical isolate
193	45	Acinetobacter baumannii	Gram negative bacterium	5-methyl-5-propylnonane	551397	SPME-GC-MS analysis	Clinical isolate
193	45	Acinetobacter baumannii	Gram negative bacterium	longifolene	289151	SPME-GC-MS analysis	Clinical isolate
193	45	Acinetobacter baumannii	Gram negative bacterium	1,5-dimethylnaphthalene	11306	SPME-GC-MS analysis	Clinical isolate
193	45	Acinetobacter baumannii	Gram negative bacterium	α-funebrene	6552024	SPME-GC-MS analysis	Clinical isolate
193	45	Acinetobacter baumannii	Gram negative bacterium	butylhydroxytoluene	31404	SPME-GC-MS analysis	Clinical isolate
193	45	Acinetobacter baumannii	Gram negative bacterium	α-cedrene	6431015	SPME-GC-MS analysis	Clinical isolate
193	45	Acinetobacter baumannii	Gram negative bacterium	nonylcyclohexane	17900	SPME-GC-MS analysis	Clinical isolate
193	45	Acinetobacter baumannii	Gram negative bacterium	tetradecane	12389	SPME-GC-MS analysis	Clinical isolate
193	45	Acinetobacter baumannii	Gram negative bacterium	2-butyl-1-octanol	19800	SPME-GC-MS analysis	Clinical isolate
194	46	Aspergillus niger	Fungus	2-ethylhexanoic acid	8697	SPME and GC x GC - ToFMS	reference strain
194	46	Aspergillus niger	Fungus	octanoic acid	379	SPME and GC x GC - ToFMS	reference strain
194	46	Aspergillus niger	Fungus	nonanoic acid	8158	SPME and GC x GC - ToFMS	reference strain
194	46	Aspergillus niger	Fungus	1-propanol	1031	SPME and GC x GC - ToFMS	reference strain
194	46	Aspergillus niger	Fungus	2-butanol	6568	SPME and GC x GC - ToFMS	reference strain
194	46	Aspergillus niger	Fungus	isobutanol	6560	SPME and GC x GC - ToFMS	reference strain
194	46	Aspergillus niger	Fungus	1-butanol	263	SPME and GC x GC - ToFMS	reference strain
194	46	Aspergillus niger	Fungus	2-pentanol	22386	SPME and GC x GC - ToFMS	reference strain
194	46	Aspergillus niger	Fungus	3-methyl-3-buten-1-ol	12988	SPME and GC x GC - ToFMS	reference strain
194	46	Aspergillus niger	Fungus	isopentanol	31260	SPME and GC x GC - ToFMS	reference strain
194	46	Aspergillus niger	Fungus	1-pentanol	6276	SPME and GC x GC - ToFMS	reference strain
194	46	Aspergillus niger	Fungus	1-hexanol	8103	SPME and GC x GC - ToFMS	reference strain
194	46	Aspergillus niger	Fungus	4-hexen-1-ol	641248	SPME and GC x GC - ToFMS	reference strain
194	46	Aspergillus niger	Fungus	1-hepten-3-ol	21057	SPME and GC x GC - ToFMS	reference strain
194	46	Aspergillus niger	Fungus	3-heptanol	11520	SPME and GC x GC - ToFMS	reference strain
194	46	Aspergillus niger	Fungus	2-heptanol	10976	SPME and GC x GC - ToFMS	reference strain
194	46	Aspergillus niger	Fungus	butoxypropanol	3032854	SPME and GC x GC - ToFMS	reference strain
194	46	Aspergillus niger	Fungus	1-Heptanol	8129	SPME and GC x GC - ToFMS	reference strain
194	46	Aspergillus niger	Fungus	1-octen-3-ol	18827	SPME and GC x GC - ToFMS	reference strain
194	46	Aspergillus niger	Fungus	octa-1,5-dien-3-ol	6430307	SPME and GC x GC - ToFMS	reference strain
194	46	Aspergillus niger	Fungus	6-methyl-5-hepten-2-ol	20745	SPME and GC x GC - ToFMS	reference strain
194	46	Aspergillus niger	Fungus	3-octanol	11527	SPME and GC x GC - ToFMS	reference strain
194	46	Aspergillus niger	Fungus	2-ethyl-1-hexanol	7720	SPME and GC x GC - ToFMS	reference strain
194	46	Aspergillus niger	Fungus	2-octen-1-ol	5318599	SPME and GC x GC - ToFMS	reference strain
194	46	Aspergillus niger	Fungus	1-nonen-3-ol	89560	SPME and GC x GC - ToFMS	reference strain
194	46	Aspergillus niger	Fungus	1-octanol	957	SPME and GC x GC - ToFMS	reference strain
194	46	Aspergillus niger	Fungus	3-octen-1-ol	5364475	SPME and GC x GC - ToFMS	reference strain
194	46	Aspergillus niger	Fungus	1-octen-4-ol	142471	SPME and GC x GC - ToFMS	reference strain
194	46	Aspergillus niger	Fungus	1-nonanol	8914	SPME and GC x GC - ToFMS	reference strain
194	46	Aspergillus niger	Fungus	2-(2-butoxyethoxy)ethanol	8177	SPME and GC x GC - ToFMS	reference strain
194	46	Aspergillus niger	Fungus	2-propyl-1-heptanol	24847	SPME and GC x GC - ToFMS	reference strain
194	46	Aspergillus niger	Fungus	2-decen-1-ol	5364942	SPME and GC x GC - ToFMS	reference strain
194	46	Aspergillus niger	Fungus	1-decanol	8174	SPME and GC x GC - ToFMS	reference strain
194	46	Aspergillus niger	Fungus	2,4-undecadien-1-ol	5362760	SPME and GC x GC - ToFMS	reference strain
194	46	Aspergillus niger	Fungus	2-undecanol	15448	SPME and GC x GC - ToFMS	reference strain
194	46	Aspergillus niger	Fungus	6,10-dimethyl-5,9-undecadien-2-ol	not available	SPME and GC x GC - ToFMS	reference strain
194	46	Aspergillus niger	Fungus	2-phenylisopropanol	12053	SPME and GC x GC - ToFMS	reference strain
194	46	Aspergillus niger	Fungus	4-ethyl-1,3-benzenediol	17927	SPME and GC x GC - ToFMS	reference strain
194	46	Aspergillus niger	Fungus	2-phenylethanol	6054	SPME and GC x GC - ToFMS	reference strain
194	46	Aspergillus niger	Fungus	2,4,6-trimethylphenol	10698	SPME and GC x GC - ToFMS	reference strain
194	46	Aspergillus niger	Fungus	2,4-bis(1,1-dimethylethyl)phenol	528937	SPME and GC x GC - ToFMS	reference strain
194	46	Aspergillus niger	Fungus	butylhydroxytoluene	31404	SPME and GC x GC - ToFMS	reference strain
194	46	Aspergillus niger	Fungus	1,1,3,3-tetramethylbutylphenol	8814	SPME and GC x GC - ToFMS	reference strain
194	46	Aspergillus niger	Fungus	acetaldehyde	177	SPME and GC x GC - ToFMS	reference strain
194	46	Aspergillus niger	Fungus	3-methylbutanal	11552	SPME and GC x GC - ToFMS	reference strain
194	46	Aspergillus niger	Fungus	2-butenal	447466	SPME and GC x GC - ToFMS	reference strain
194	46	Aspergillus niger	Fungus	pentanal	8063	SPME and GC x GC - ToFMS	reference strain
194	46	Aspergillus niger	Fungus	(E)-2-methyl-2-butenal	5321950	SPME and GC x GC - ToFMS	reference strain
194	46	Aspergillus niger	Fungus	hexanal	6184	SPME and GC x GC - ToFMS	reference strain
194	46	Aspergillus niger	Fungus	3-hexenal	643139	SPME and GC x GC - ToFMS	reference strain
194	46	Aspergillus niger	Fungus	heptanal	8130	SPME and GC x GC - ToFMS	reference strain
194	46	Aspergillus niger	Fungus	2-heptenal	5283316	SPME and GC x GC - ToFMS	reference strain
194	46	Aspergillus niger	Fungus	(E)-2-octenal	5283324	SPME and GC x GC - ToFMS	reference strain
194	46	Aspergillus niger	Fungus	2,6-octadienal	62121	SPME and GC x GC - ToFMS	reference strain
194	46	Aspergillus niger	Fungus	nonanal	31289	SPME and GC x GC - ToFMS	reference strain
194	46	Aspergillus niger	Fungus	2-nonenal	5283335	SPME and GC x GC - ToFMS	reference strain
194	46	Aspergillus niger	Fungus	4-decenal	61875	SPME and GC x GC - ToFMS	reference strain
194	46	Aspergillus niger	Fungus	decanal	8175	SPME and GC x GC - ToFMS	reference strain
194	46	Aspergillus niger	Fungus	2,4-nonadienal	5283339	SPME and GC x GC - ToFMS	reference strain
194	46	Aspergillus niger	Fungus	2-decenal	19801	SPME and GC x GC - ToFMS	reference strain
194	46	Aspergillus niger	Fungus	(E,E)-2,4-decadienal	5283349	SPME and GC x GC - ToFMS	reference strain
194	46	Aspergillus niger	Fungus	undecanal	8186	SPME and GC x GC - ToFMS	reference strain
194	46	Aspergillus niger	Fungus	2-undecenal	5283356	SPME and GC x GC - ToFMS	reference strain
194	46	Aspergillus niger	Fungus	dodecanal	8194	SPME and GC x GC - ToFMS	reference strain
194	46	Aspergillus niger	Fungus	2,4-undecadienal	5367531	SPME and GC x GC - ToFMS	reference strain
194	46	Aspergillus niger	Fungus	tridecanal	25311	SPME and GC x GC - ToFMS	reference strain
194	46	Aspergillus niger	Fungus	benzaldehyde	240	SPME and GC x GC - ToFMS	reference strain
194	46	Aspergillus niger	Fungus	2-phenylacetaldehyde	998	SPME and GC x GC - ToFMS	reference strain
194	46	Aspergillus niger	Fungus	2-hydroxybenzaldehyde	6998	SPME and GC x GC - ToFMS	reference strain
194	46	Aspergillus niger	Fungus	2-methylbenzaldehyde	10722	SPME and GC x GC - ToFMS	reference strain
194	46	Aspergillus niger	Fungus	4-methylbenzaldehyde	7725	SPME and GC x GC - ToFMS	reference strain
194	46	Aspergillus niger	Fungus	2-phenylpropenal	10312	SPME and GC x GC - ToFMS	reference strain
194	46	Aspergillus niger	Fungus	3,5-dimethylbenzaldehyde	34225	SPME and GC x GC - ToFMS	reference strain
194	46	Aspergillus niger	Fungus	4-(1-methylethyl)-benzaldehyde	326	SPME and GC x GC - ToFMS	reference strain
194	46	Aspergillus niger	Fungus	3-phenyl-2-propenal	637511	SPME and GC x GC - ToFMS	reference strain
194	46	Aspergillus niger	Fungus	lily aldehyde	228987	SPME and GC x GC - ToFMS	reference strain
194	46	Aspergillus niger	Fungus	ethyl propenoate	8821	SPME and GC x GC - ToFMS	reference strain
194	46	Aspergillus niger	Fungus	methyl methacrylate	6658	SPME and GC x GC - ToFMS	reference strain
194	46	Aspergillus niger	Fungus	isobutyl acetate	8038	SPME and GC x GC - ToFMS	reference strain
194	46	Aspergillus niger	Fungus	ethyl butanoate	7762	SPME and GC x GC - ToFMS	reference strain
194	46	Aspergillus niger	Fungus	n-butyl acetate	31272	SPME and GC x GC - ToFMS	reference strain
194	46	Aspergillus niger	Fungus	isobutyl butyrate	10885	SPME and GC x GC - ToFMS	reference strain
194	46	Aspergillus niger	Fungus	butyl butyrate	7983	SPME and GC x GC - ToFMS	reference strain
194	46	Aspergillus niger	Fungus	3-methylbutyl-2-propenoate	not available	SPME and GC x GC - ToFMS	reference strain
194	46	Aspergillus niger	Fungus	ethyl hexanoate	31265	SPME and GC x GC - ToFMS	reference strain
194	46	Aspergillus niger	Fungus	propyl pivalate	138418	SPME and GC x GC - ToFMS	reference strain
194	46	Aspergillus niger	Fungus	isoamyl butyrate	7795	SPME and GC x GC - ToFMS	reference strain
194	46	Aspergillus niger	Fungus	2-butoxyethyl acetate	8160	SPME and GC x GC - ToFMS	reference strain
194	46	Aspergillus niger	Fungus	ethyl heptanoate	7797	SPME and GC x GC - ToFMS	reference strain
194	46	Aspergillus niger	Fungus	3-methylheptyl acetate	537686	SPME and GC x GC - ToFMS	reference strain
194	46	Aspergillus niger	Fungus	2-ethylhexyl 2-propenoate	7636	SPME and GC x GC - ToFMS	reference strain
194	46	Aspergillus niger	Fungus	ethyl nonanoate	31251	SPME and GC x GC - ToFMS	reference strain
194	46	Aspergillus niger	Fungus	4-tert-butylcyclohexyl acetate	36081	SPME and GC x GC - ToFMS	reference strain
194	46	Aspergillus niger	Fungus	3-hydroxy-2,4,4-trimethylpentyl 2-methyl-propanoate	551387	SPME and GC x GC - ToFMS	reference strain
194	46	Aspergillus niger	Fungus	ethyl decanoate	8048	SPME and GC x GC - ToFMS	reference strain
194	46	Aspergillus niger	Fungus	isopropyl tetradecanoate	8042	SPME and GC x GC - ToFMS	reference strain
194	46	Aspergillus niger	Fungus	methyl benzoate	7150	SPME and GC x GC - ToFMS	reference strain
194	46	Aspergillus niger	Fungus	ethyl benzoate	7165	SPME and GC x GC - ToFMS	reference strain
194	46	Aspergillus niger	Fungus	2-phenylethyl acetate	7654	SPME and GC x GC - ToFMS	reference strain
194	46	Aspergillus niger	Fungus	phenylpropyl acetate	25239	SPME and GC x GC - ToFMS	reference strain
194	46	Aspergillus niger	Fungus	dimethylphenethyl acetate	9024	SPME and GC x GC - ToFMS	reference strain
194	46	Aspergillus niger	Fungus	ethyl-5-phenyl-2-pentenoate	5368479	SPME and GC x GC - ToFMS	reference strain
194	46	Aspergillus niger	Fungus	vinyl (2-butoxy)ethyl ether	20207	SPME and GC x GC - ToFMS	reference strain
194	46	Aspergillus niger	Fungus	1,4-dimethoxybenzene	9016	SPME and GC x GC - ToFMS	reference strain
194	46	Aspergillus niger	Fungus	1,1-oxybis-benzene	7583	SPME and GC x GC - ToFMS	reference strain
194	46	Aspergillus niger	Fungus	dimethoxymethyl-tert-butylbenzene	not available	SPME and GC x GC - ToFMS	reference strain
194	46	Aspergillus niger	Fungus	1-methoxy-4-(4-methyl-4-pentenyl)benzene	584262	SPME and GC x GC - ToFMS	reference strain
194	46	Aspergillus niger	Fungus	heptane	8900	SPME and GC x GC - ToFMS	reference strain
194	46	Aspergillus niger	Fungus	2,4-dimethylheptane	16656	SPME and GC x GC - ToFMS	reference strain
194	46	Aspergillus niger	Fungus	1,3-octadiene	517653	SPME and GC x GC - ToFMS	reference strain
194	46	Aspergillus niger	Fungus	nonatetra-1,3,5,7-ene	53791253	SPME and GC x GC - ToFMS	reference strain
194	46	Aspergillus niger	Fungus	hexadecane	11006	SPME and GC x GC - ToFMS	reference strain
194	46	Aspergillus niger	Fungus	heptadecane	12398	SPME and GC x GC - ToFMS	reference strain
194	46	Aspergillus niger	Fungus	octadecane	11635	SPME and GC x GC - ToFMS	reference strain
194	46	Aspergillus niger	Fungus	benzene	241	SPME and GC x GC - ToFMS	reference strain
194	46	Aspergillus niger	Fungus	toluene	1140	SPME and GC x GC - ToFMS	reference strain
194	46	Aspergillus niger	Fungus	ethylbenzene	7500	SPME and GC x GC - ToFMS	reference strain
194	46	Aspergillus niger	Fungus	m-xylene	7929	SPME and GC x GC - ToFMS	reference strain
194	46	Aspergillus niger	Fungus	o-xylene	7237	SPME and GC x GC - ToFMS	reference strain
194	46	Aspergillus niger	Fungus	propylbenzene	7668	SPME and GC x GC - ToFMS	reference strain
194	46	Aspergillus niger	Fungus	1-ethyl-4-methylbenzene	12160	SPME and GC x GC - ToFMS	reference strain
194	46	Aspergillus niger	Fungus	1-ethyl-2-methylbenzene	11903	SPME and GC x GC - ToFMS	reference strain
194	46	Aspergillus niger	Fungus	1,3,5-trimethylbenzene	7947	SPME and GC x GC - ToFMS	reference strain
194	46	Aspergillus niger	Fungus	1-methyl-2-(1-methylethyl)benzene	10703	SPME and GC x GC - ToFMS	reference strain
194	46	Aspergillus niger	Fungus	1,2,3-trimethylbenzene	10686	SPME and GC x GC - ToFMS	reference strain
194	46	Aspergillus niger	Fungus	2-ethyl-1,4-dimethylbenzene	15653	SPME and GC x GC - ToFMS	reference strain
194	46	Aspergillus niger	Fungus	o-isopropenyltoluene	81886	SPME and GC x GC - ToFMS	reference strain
194	46	Aspergillus niger	Fungus	1,2,4,5-tetramethylbenzene	7269	SPME and GC x GC - ToFMS	reference strain
194	46	Aspergillus niger	Fungus	diethenylbenzene	66666	SPME and GC x GC - ToFMS	reference strain
194	46	Aspergillus niger	Fungus	biphenyl	7095	SPME and GC x GC - ToFMS	reference strain
194	46	Aspergillus niger	Fungus	bibenzyl	7647	SPME and GC x GC - ToFMS	reference strain
194	46	Aspergillus niger	Fungus	2-methyl-6-phenyl-1,6-heptadiene	not available	SPME and GC x GC - ToFMS	reference strain
194	46	Aspergillus niger	Fungus	1,1-diethylpropylbenzene	20136	SPME and GC x GC - ToFMS	reference strain
194	46	Aspergillus niger	Fungus	1-propylnonylbenzene	17631	SPME and GC x GC - ToFMS	reference strain
194	46	Aspergillus niger	Fungus	1,1-(1,3-propanediyl)bis-benzene	14125	SPME and GC x GC - ToFMS	reference strain
194	46	Aspergillus niger	Fungus	1-propylheptylbenzene	20658	SPME and GC x GC - ToFMS	reference strain
194	46	Aspergillus niger	Fungus	1-pentylhexylbenzene	20660	SPME and GC x GC - ToFMS	reference strain
194	46	Aspergillus niger	Fungus	1,2-propadienylcyclohexane	21873	SPME and GC x GC - ToFMS	reference strain
194	46	Aspergillus niger	Fungus	1-ethyl-1,4-cyclohexadiene	140619	SPME and GC x GC - ToFMS	reference strain
194	46	Aspergillus niger	Fungus	acetone	180	SPME and GC x GC - ToFMS	reference strain
194	46	Aspergillus niger	Fungus	2,3-butanedione	650	SPME and GC x GC - ToFMS	reference strain
194	46	Aspergillus niger	Fungus	2,3-pentanedione	11747	SPME and GC x GC - ToFMS	reference strain
194	46	Aspergillus niger	Fungus	3-heptanone	7802	SPME and GC x GC - ToFMS	reference strain
194	46	Aspergillus niger	Fungus	2-heptanone	8051	SPME and GC x GC - ToFMS	reference strain
194	46	Aspergillus niger	Fungus	5-hepten-2-one	5363108	SPME and GC x GC - ToFMS	reference strain
194	46	Aspergillus niger	Fungus	1-octen-3-one	61346	SPME and GC x GC - ToFMS	reference strain
194	46	Aspergillus niger	Fungus	6-methyl-5-hepten-2-one	9862	SPME and GC x GC - ToFMS	reference strain
194	46	Aspergillus niger	Fungus	3-octanone	246728	SPME and GC x GC - ToFMS	reference strain
194	46	Aspergillus niger	Fungus	3-octen-2-one	15475	SPME and GC x GC - ToFMS	reference strain
194	46	Aspergillus niger	Fungus	(E)-3-nonen-2-one	5317045	SPME and GC x GC - ToFMS	reference strain
194	46	Aspergillus niger	Fungus	3-nonanone	61235	SPME and GC x GC - ToFMS	reference strain
194	46	Aspergillus niger	Fungus	2-nonanone	13187	SPME and GC x GC - ToFMS	reference strain
194	46	Aspergillus niger	Fungus	6-methyl-3,5-heptadien-2-one	5370101	SPME and GC x GC - ToFMS	reference strain
194	46	Aspergillus niger	Fungus	2-decanone	12741	SPME and GC x GC - ToFMS	reference strain
194	46	Aspergillus niger	Fungus	5-ethyl-4-methyl-5-hepten-3-one	5365028	SPME and GC x GC - ToFMS	reference strain
194	46	Aspergillus niger	Fungus	2-undecanone	8163	SPME and GC x GC - ToFMS	reference strain
194	46	Aspergillus niger	Fungus	2-dodecanone	22556	SPME and GC x GC - ToFMS	reference strain
194	46	Aspergillus niger	Fungus	6,10-dimethyl-,5,9-undecadien-2-one	1549778	SPME and GC x GC - ToFMS	reference strain
194	46	Aspergillus niger	Fungus	2-tridecanone	11622	SPME and GC x GC - ToFMS	reference strain
194	46	Aspergillus niger	Fungus	acetophenone	7410	SPME and GC x GC - ToFMS	reference strain
194	46	Aspergillus niger	Fungus	1-(4-methylphenyl)ethanone	8500	SPME and GC x GC - ToFMS	reference strain
194	46	Aspergillus niger	Fungus	benzophenone	3102	SPME and GC x GC - ToFMS	reference strain
194	46	Aspergillus niger	Fungus	benzonitrile	7505	SPME and GC x GC - ToFMS	reference strain
194	46	Aspergillus niger	Fungus	cyclobutylamine	75645	SPME and GC x GC - ToFMS	reference strain
194	46	Aspergillus niger	Fungus	1-nitrohexane	12589	SPME and GC x GC - ToFMS	reference strain
194	46	Aspergillus niger	Fungus	3-nitro-1-butene	not available	SPME and GC x GC - ToFMS	reference strain
194	46	Aspergillus niger	Fungus	2,4-di-t-butyl-6-nitro-phenol	616897	SPME and GC x GC - ToFMS	reference strain
194	46	Aspergillus niger	Fungus	3-(4-nitrophenyl)pentan-3-ol	not available	SPME and GC x GC - ToFMS	reference strain
194	46	Aspergillus niger	Fungus	dimethyl disulfide	12232	SPME and GC x GC - ToFMS	reference strain
194	46	Aspergillus niger	Fungus	benzothiazole	7222	SPME and GC x GC - ToFMS	reference strain
194	46	Aspergillus niger	Fungus	2,6-dimethylbicyclo[3.2.1]octane	557178	SPME and GC x GC - ToFMS	reference strain
194	46	Aspergillus niger	Fungus	eucalyptol	2758	SPME and GC x GC - ToFMS	reference strain
194	46	Aspergillus niger	Fungus	2,6-dimethyl-7-octen-2-ol	29096	SPME and GC x GC - ToFMS	reference strain
194	46	Aspergillus niger	Fungus	dihydrolinalool	6548	SPME and GC x GC - ToFMS	reference strain
194	46	Aspergillus niger	Fungus	linalool	6549	SPME and GC x GC - ToFMS	reference strain
194	46	Aspergillus niger	Fungus	fenchyl alcohol	15406	SPME and GC x GC - ToFMS	reference strain
194	46	Aspergillus niger	Fungus	camphor	2537	SPME and GC x GC - ToFMS	reference strain
194	46	Aspergillus niger	Fungus	borneol	64685	SPME and GC x GC - ToFMS	reference strain
194	46	Aspergillus niger	Fungus	menthol	16666	SPME and GC x GC - ToFMS	reference strain
194	46	Aspergillus niger	Fungus	dihydrocitronellol	7792	SPME and GC x GC - ToFMS	reference strain
194	46	Aspergillus niger	Fungus	α-terpineol	17100	SPME and GC x GC - ToFMS	reference strain
194	46	Aspergillus niger	Fungus	verbenone	92874	SPME and GC x GC - ToFMS	reference strain
194	46	Aspergillus niger	Fungus	endobornyl acetate	6448	SPME and GC x GC - ToFMS	reference strain
194	46	Aspergillus niger	Fungus	calamenene	10224	SPME and GC x GC - ToFMS	reference strain
194	46	Aspergillus niger	Fungus	α-calacorene	12302243	SPME and GC x GC - ToFMS	reference strain
194	46	Aspergillus niger	Fungus	4,5,9,10-dehydro-isolongifolene	588771	SPME and GC x GC - ToFMS	reference strain
194	46	Aspergillus niger	Fungus	nerolidol	8888	SPME and GC x GC - ToFMS	reference strain
194	46	Aspergillus niger	Fungus	torreyol	3084311	SPME and GC x GC - ToFMS	reference strain
194	46	Aspergillus niger	Fungus	cedrol	65575	SPME and GC x GC - ToFMS	reference strain
194	46	Aspergillus niger	Fungus	α-methylionone	5372174	SPME and GC x GC - ToFMS	reference strain
195	46	Aspergillus niger	Fungus	2-butanol	6568	SPME and GC x GC - ToFMS	reference strain
195	46	Aspergillus niger	Fungus	isobutanol	6560	SPME and GC x GC - ToFMS	reference strain
195	46	Aspergillus niger	Fungus	1-butanol	263	SPME and GC x GC - ToFMS	reference strain
195	46	Aspergillus niger	Fungus	isopentanol	31260	SPME and GC x GC - ToFMS	reference strain
195	46	Aspergillus niger	Fungus	1-pentanol	6276	SPME and GC x GC - ToFMS	reference strain
195	46	Aspergillus niger	Fungus	1-hexanol	8103	SPME and GC x GC - ToFMS	reference strain
195	46	Aspergillus niger	Fungus	4-hexen-1-ol	641248	SPME and GC x GC - ToFMS	reference strain
195	46	Aspergillus niger	Fungus	1-hepten-3-ol	21057	SPME and GC x GC - ToFMS	reference strain
195	46	Aspergillus niger	Fungus	3-heptanol	11520	SPME and GC x GC - ToFMS	reference strain
195	46	Aspergillus niger	Fungus	butoxypropanol	3032854	SPME and GC x GC - ToFMS	reference strain
195	46	Aspergillus niger	Fungus	1-Heptanol	8129	SPME and GC x GC - ToFMS	reference strain
195	46	Aspergillus niger	Fungus	2-hepten-1-ol	36504	SPME and GC x GC - ToFMS	reference strain
195	46	Aspergillus niger	Fungus	1-octen-3-ol	18827	SPME and GC x GC - ToFMS	reference strain
195	46	Aspergillus niger	Fungus	octa-1,5-dien-3-ol	6430307	SPME and GC x GC - ToFMS	reference strain
195	46	Aspergillus niger	Fungus	6-methyl-5-hepten-2-ol	20745	SPME and GC x GC - ToFMS	reference strain
195	46	Aspergillus niger	Fungus	3-octanol	11527	SPME and GC x GC - ToFMS	reference strain
195	46	Aspergillus niger	Fungus	2-ethyl-1-hexanol	7720	SPME and GC x GC - ToFMS	reference strain
195	46	Aspergillus niger	Fungus	2-octen-1-ol	5318599	SPME and GC x GC - ToFMS	reference strain
195	46	Aspergillus niger	Fungus	1-octanol	957	SPME and GC x GC - ToFMS	reference strain
195	46	Aspergillus niger	Fungus	1-decanol	8174	SPME and GC x GC - ToFMS	reference strain
195	46	Aspergillus niger	Fungus	1-dodecanol	8193	SPME and GC x GC - ToFMS	reference strain
195	46	Aspergillus niger	Fungus	2-phenylisopropanol	12053	SPME and GC x GC - ToFMS	reference strain
195	46	Aspergillus niger	Fungus	2-phenylethanol	6054	SPME and GC x GC - ToFMS	reference strain
195	46	Aspergillus niger	Fungus	2,4,6-trimethylphenol	10698	SPME and GC x GC - ToFMS	reference strain
195	46	Aspergillus niger	Fungus	2,4-bis(1,1-dimethylethyl)phenol	528937	SPME and GC x GC - ToFMS	reference strain
195	46	Aspergillus niger	Fungus	butylhydroxytoluene	31404	SPME and GC x GC - ToFMS	reference strain
195	46	Aspergillus niger	Fungus	acetaldehyde	177	SPME and GC x GC - ToFMS	reference strain
195	46	Aspergillus niger	Fungus	3-methylbutanal	11552	SPME and GC x GC - ToFMS	reference strain
195	46	Aspergillus niger	Fungus	2-butenal	447466	SPME and GC x GC - ToFMS	reference strain
195	46	Aspergillus niger	Fungus	pentanal	8063	SPME and GC x GC - ToFMS	reference strain
195	46	Aspergillus niger	Fungus	hexanal	6184	SPME and GC x GC - ToFMS	reference strain
195	46	Aspergillus niger	Fungus	3-hexenal	643139	SPME and GC x GC - ToFMS	reference strain
195	46	Aspergillus niger	Fungus	heptanal	8130	SPME and GC x GC - ToFMS	reference strain
195	46	Aspergillus niger	Fungus	2-heptenal	5283316	SPME and GC x GC - ToFMS	reference strain
195	46	Aspergillus niger	Fungus	5-methyl-2-heptenal	not available	SPME and GC x GC - ToFMS	reference strain
195	46	Aspergillus niger	Fungus	octanal	454	SPME and GC x GC - ToFMS	reference strain
195	46	Aspergillus niger	Fungus	(E)-2-octenal	5283324	SPME and GC x GC - ToFMS	reference strain
195	46	Aspergillus niger	Fungus	2,6-dimethyl-5-heptenal	61016	SPME and GC x GC - ToFMS	reference strain
195	46	Aspergillus niger	Fungus	2,6-octadienal	62121	SPME and GC x GC - ToFMS	reference strain
195	46	Aspergillus niger	Fungus	nonanal	31289	SPME and GC x GC - ToFMS	reference strain
195	46	Aspergillus niger	Fungus	2-nonenal	5283335	SPME and GC x GC - ToFMS	reference strain
195	46	Aspergillus niger	Fungus	decanal	8175	SPME and GC x GC - ToFMS	reference strain
195	46	Aspergillus niger	Fungus	(E,E)-2,4-decadienal	5283349	SPME and GC x GC - ToFMS	reference strain
195	46	Aspergillus niger	Fungus	2-undecenal	5283356	SPME and GC x GC - ToFMS	reference strain
195	46	Aspergillus niger	Fungus	dodecanal	8194	SPME and GC x GC - ToFMS	reference strain
195	46	Aspergillus niger	Fungus	2,4-undecadienal	5367531	SPME and GC x GC - ToFMS	reference strain
195	46	Aspergillus niger	Fungus	benzaldehyde	240	SPME and GC x GC - ToFMS	reference strain
195	46	Aspergillus niger	Fungus	2-phenylacetaldehyde	998	SPME and GC x GC - ToFMS	reference strain
195	46	Aspergillus niger	Fungus	2-hydroxybenzaldehyde	6998	SPME and GC x GC - ToFMS	reference strain
195	46	Aspergillus niger	Fungus	2-methylbenzaldehyde	10722	SPME and GC x GC - ToFMS	reference strain
195	46	Aspergillus niger	Fungus	4-methylbenzaldehyde	7725	SPME and GC x GC - ToFMS	reference strain
195	46	Aspergillus niger	Fungus	3,5-dimethylbenzaldehyde	34225	SPME and GC x GC - ToFMS	reference strain
195	46	Aspergillus niger	Fungus	4-(1-methylethyl)-benzaldehyde	326	SPME and GC x GC - ToFMS	reference strain
195	46	Aspergillus niger	Fungus	ethyl acetate	8857	SPME and GC x GC - ToFMS	reference strain
195	46	Aspergillus niger	Fungus	ethyl propenoate	8821	SPME and GC x GC - ToFMS	reference strain
195	46	Aspergillus niger	Fungus	methyl methacrylate	6658	SPME and GC x GC - ToFMS	reference strain
195	46	Aspergillus niger	Fungus	isobutyl acetate	8038	SPME and GC x GC - ToFMS	reference strain
195	46	Aspergillus niger	Fungus	n-butyl acetate	31272	SPME and GC x GC - ToFMS	reference strain
195	46	Aspergillus niger	Fungus	2-pentyl acetate	12278	SPME and GC x GC - ToFMS	reference strain
195	46	Aspergillus niger	Fungus	isoamyl acetate	31276	SPME and GC x GC - ToFMS	reference strain
195	46	Aspergillus niger	Fungus	butyl butyrate	7983	SPME and GC x GC - ToFMS	reference strain
195	46	Aspergillus niger	Fungus	3-methylbutyl-2-propenoate	not available	SPME and GC x GC - ToFMS	reference strain
195	46	Aspergillus niger	Fungus	ethyl hexanoate	31265	SPME and GC x GC - ToFMS	reference strain
195	46	Aspergillus niger	Fungus	propyl pivalate	138418	SPME and GC x GC - ToFMS	reference strain
195	46	Aspergillus niger	Fungus	pentyl propanate	12217	SPME and GC x GC - ToFMS	reference strain
195	46	Aspergillus niger	Fungus	ethyl 2-methyl-3-oxopentanoate	545860	SPME and GC x GC - ToFMS	reference strain
195	46	Aspergillus niger	Fungus	isoamyl butyrate	7795	SPME and GC x GC - ToFMS	reference strain
195	46	Aspergillus niger	Fungus	2-butoxyethyl acetate	8160	SPME and GC x GC - ToFMS	reference strain
195	46	Aspergillus niger	Fungus	3-methylheptyl acetate	537686	SPME and GC x GC - ToFMS	reference strain
195	46	Aspergillus niger	Fungus	ethyl octanoate	7799	SPME and GC x GC - ToFMS	reference strain
195	46	Aspergillus niger	Fungus	ethyl nonanoate	31251	SPME and GC x GC - ToFMS	reference strain
[truncated: 3,528 more rows]

## Sheet: paper numbers
Number	Article Reference
1	Thorn, R., Reynolds, D. M. and Greenman, J. (2011) Multivariate analysis of bacterial volatile compound profiles for discrimination between selected species and strains in vitro.Journal of Microbiological Methods, 84 (2). pp. 258-264. ISSN 0167-7012 DOI: 10.1016/j.mimet.2010.12.001
2	Filipiak, Wojciech, et al. (2012)"Molecular analysis of volatile metabolites released specifically by Staphylococcus aureus and Pseudomonas aeruginosa." BMC microbiology DOI: 10.1186/1471-2180-12-113.
3	Boots AW, Smolinska A, van Berkel JJ, Fijten RR, Stobberingh EE, et al. (2014) Identification of microorganisms based on headspace analysis of volatile organic compounds by gas chromatography-mass spectrometry. J Breath Res 8: 027106. doi:10.1088/1752-7155/8/2/027106
4	J. Zhu, H.D. Bean, Y.M. Kuo, J.E. Hill, Fast detection of volatile organic compounds from bacterial cultures by secondary electrospray ionization-mass spectrometry (2010). J. Clin. Microbiol. 48, 4426–4431. doi:10.1128/JCM.00392-10.
5	M. Syhre, L. Manning, S. Phuanukoonnon, P. Harino, S.T. Chambers, The scent of Mycobacterium tuberculosis - Part II breath (2009), Tuberculosis. 89, 263–266. doi:10.1016/j.tube.2009.04.003.
6	Jünger, M., Vautz, W., Kuhns, M., Hofmann, L., Ulbricht, S., Baumbach, J. I., ... & Perl, T. (2012). Ion mobility spectrometry for microbial volatile organic compounds: a new identification tool for human pathogenic bacteria. Applied microbiology and biotechnology, 93(6), 2603-2614. doi: 10.1007/s00253-012-3924-4.
7	Kunze, N., Göpel, J., Kuhns, M., Jünger, M., Quintel, M., & Perl, T. (2013). Detection and validation of volatile metabolic patterns over different strains of two human pathogenic bacteria during their growth in a complex medium using multi-capillary column-ion mobility spectrometry (MCC-IMS). Applied microbiology and biotechnology, 97(8), 3665-3676. DOI 10.1007/s00253-013-4762-8.
8	Savelev, S. U., Perry, J. D., Bourke, S. J., Jary, H., Taylor, R., Fisher, A. J., ... & De Soyza, A. (2011). Volatile biomarkers of Pseudomonas aeruginosa in cystic fibrosis and noncystic fibrosis bronchiectasis. Letters in applied microbiology, 52(6), 610-613. DOI:10.1088/1752-7155/7/1/016003.
9	Barker, M., Hengst, M., Schmid, J., Buers, H. J., Mittermaier, B., Klemp, D., & Koppmann, R. (2006). Volatile organic compounds in the exhaled breath of young patients with cystic fibrosis. European respiratory journal, 27(5), 929-936. DOI: 10.1183/09031936.06.00085105.
10	Goeminne, P. C., Vandendriessche, T., Van Eldere, J., Nicolai, B. M., Hertog, M. L., & Dupont, L. J. (2012). Detection of Pseudomonas aeruginosa in sputum headspace through volatile organic compound analysis. Respir Res, 13, 87. doi: 10.1186/1465-9921-13-87.
11	Shestivska, V., Nemec, A., Dřevínek, P., Sovová, K., Dryahina, K., & Španěl, P. (2011). Quantification of methyl thiocyanate in the headspace of Pseudomonas aeruginosa cultures and in the breath of cystic fibrosis patients by selected ion flow tube mass spectrometry. Rapid Communications in Mass Spectrometry, 25(17), 2459-2467. doi: 10.1002/rcm.5146.
12	Storer, M. K., Hibbard-Melles, K., Davis, B., & Scotter, J. (2011). Detection of volatile compounds produced by microbial growth in urine by selected ion flow tube mass spectrometry (SIFT-MS). Journal of microbiological methods, 87(1), 111-113. doi: 10.1016/j.mimet.2011.06.012.
13	Tait, E., Perry, J. D., Stanforth, S. P., & Dean, J. R. (2014). Identification of volatile organic compounds produced by bacteria using HS-SPME-GC–MS. Journal of chromatographic science, 52(4), 363-373. doi:10.1093/chromsci/bmt042
14	Filipiak, W., Beer, R., Sponring, A., Filipiak, A., Ager, C., Schiefecker, A., ... & Amann, A. (2015). Breath analysis for in vivo detection of pathogens related to ventilator-associated pneumonia in intensive care patients: a prospective pilot study. Journal of breath research, 9(1), 016004. DOI: 10.1088/1752-7155/9/1/016004
15	W. Filipiak, A. Sponring, M. M. Baur, C. Ager, A. Filipiak, H. Wiesenhofer, M. Nagl, J. Troppmair, A. Amann. Characterization of volatile metabolites taken up by or released from Streptococcus pneumoniae and Haemophilus influenzae by using GC-MS. Microbiology 2012, 158, 3044. doi: 10.1099/mic.0.062687-0.
16	Abd El Qader, A., Lieberman, D., Shemer Avni, Y., Svobodin, N., Lazarovitch, T., Sagi, O., & Zeiri, Y. (2015). Volatile organic compounds generated by cultures of bacteria and viruses associated with respiratory infections.Biomedical Chromatography. DOI: 10.1002/bmc.3494.
17	Chippendale, T. W., Gilchrist, F. J., Španěl, P., Alcock, A., Lenney, W., & Smith, D. (2014). Quantification by SIFT-MS of volatile compounds emitted by Aspergillus fumigatus cultures and in co-culture with Pseudomonas aeruginosa, Staphylococcus aureus and Streptococcus pneumoniae. Analytical Methods,6(20), 8154-8164. DOI: 10.1039/c4ay01217h
18	Perl, T., Jünger, M., Vautz, W., Nolte, J., Kuhns, M., Borg‐von Zepelin, M., & Quintel, M. (2011). Detection of characteristic metabolites of Aspergillus fumigatus and Candida species using ion mobility spectrometry–metabolic profiling by volatile organic compounds. Mycoses, 54(6), e828-e837.doi: 10.1111/j.1439-0507.2011.02037.x
19	Tait, E., Perry, J. D., Stanforth, S. P., & Dean, J. R. (2014). Use of volatile compounds as a diagnostic tool for the detection of pathogenic bacteria. TrAc Trends in Analytical Chemistry, 53, 117-125.
20	Maddula, S., Blank, L. M., Schmid, A., & Baumbach, J. I. (2009). Detection of volatile metabolites of Escherichia coli by multi capillary column coupled ion mobility spectrometry. Analytical and bioanalytical chemistry, 394(3), 791-800. doi: 10.1007/s00216-009-2758-0.
21	Ulanowska, A., Kowalkowski, T., Hrynkiewicz, K., Jackowski, M., & Buszewski, B. (2011). Determination of volatile organic compounds in human breath for Helicobacter pylori detection by SPME‐GC/MS. Biomedical Chromatography, 25(3), 391-397. DOI 10.1002/bmc.1460.
22	Ahmed, I., Greenwood, R., Costello Bde, L., Ratcliffe, N. M., & Probert, C. S. (2013). An investigation of fecal volatile organic metabolites in irritable bowel syndrome. PloS one, 8(3), e58204. doi:10.1371/journal.pone.0058204.
23	Garner, C. E., Smith, S., de Lacy Costello, B., White, P., Spencer, R., Probert, C. S., & Ratcliffe, N. M. (2007). Volatile organic compounds from feces and their potential for diagnosis of gastrointestinal disease. The FASEB Journal, 21(8), 1675-1688.
24	Cheepsattayakorn, A., & Cheepsattayakorn, R. (2014). Breath Tests in Diagnosis of Pulmonary Tuberculosis. Recent patents on biotechnology, 8(2), 172-175. DOI: 74/1872208309666140904115813
25	Phillips, M., Basa-Dalay, V., Bothamley, G., Cataneo, R. N., Lam, P. K., Natividad, M. P. R., ... & Wai, J. (2010). Breath biomarkers of active pulmonary tuberculosis. Tuberculosis, 90(2), 145-151. doi: 10.1016/j.tube.2010.01.003.
26	Phillips, M., Cataneo, R. N., Condos, R., Erickson, G. A. R., Greenberg, J., La Bombardi, V., ... & Tietje, O. (2007). Volatile biomarkers of pulmonary tuberculosis in the breath. Tuberculosis, 87(1), 44-52. doi: 10.1016/j.tube.2010.01.003.
27	Mgode, G. F., Weetjens, B. J., Nawrath, T., Lazar, D., Cox, C., Jubitana, M., ... & Kaufmann, S. H. (2012). Mycobacterium tuberculosis volatiles for diagnosis of tuberculosis by Cricetomys rats.Tuberculosis, 92(6), 535-542. doi: 10.1016/j.tube.2012.07.006
28	Phillips, M., Basa-Dalay, V., Blais, J., Bothamley, G., Chaturvedi, A., Modi, K. D., ... & Udwadia, Z. F. (2012). Point-of-care breath test for biomarkers of active pulmonary tuberculosis. Tuberculosis, 92(4), 314-320. doi: 10.1016/j.tube.2012.04.002.
29	Syhre, M., & Chambers, S. T. (2008). The scent of Mycobacterium tuberculosis. Tuberculosis, 88(4), 317-323. doi: 10.1016/j.tube.2008.01.002.
30	Banday, K. M., Pasikanti, K. K., Chan, E. C. Y., Singla, R., Rao, K. V. S., Chauhan, V. S., & Nanda, R. K. (2011). Use of urine volatile organic compounds to discriminate tuberculosis patients from healthy subjects. Analytical chemistry, 83(14), 5526-5534. doi: 10.1021/ac200265g.
31	Jia, B., Sohnlein, B., Mortelmans, K., Coggiola, M., & Oser, H. (2010). Distinguishing methicillin-resistant and sensitive Staphylococcus aureus using volatile headspace metabolites. Sensors Journal, IEEE, 10(1), 71-75. DOI: 10.1109/JSEN.2009.2035671
32	Bond, A., Vernon, A., Reade, S., Mayor, A., Wastling, J., Minetti, C., ... & Probert, C. (2015). PWE-173 Investigation of volatile organic compounds emitted from faeces for the diagnosis of giardiasis. Gut, 64(Suppl 1), A288-A288. DOI: http://dx.doi.org/10.15403/jgld.2014.1121.243.abo
33	Berna, A. Z., McCarthy, J. S., Wang, R. X., Saliba, K. J., Bravo, F. G., Cassells, J., ... & Trowell, S. C. (2015). Analysis of Breath Specimens for Biomarkers of Plasmodium falciparum Infection. The Journal of infectious diseases. doi: 10.1093/infdis/jiv176.
34	Neerincx, A. H., Geurts, B. P., Habets, M. F. J., Booij, J. A., van Loon, J., Jansen, J. J., ... & Wevers, R. A. (2016). Identification of Pseudomonas aeruginosa and Aspergillus fumigatus mono-and co-cultures based on volatile biomarker combinations. Journal of breath research, 10(1), 016002.
35	Allardyce, Randall A., et al. "Detection of volatile metabolites produced by bacterial growth in blood culture media by selected ion flow tube mass spectrometry (SIFT-MS)." Journal of microbiological methods 65.2 (2006): 361-365.
36	Dolch, M. E., et al. "Volatile compound profiling for the identification of Gram‐negative bacteria by ion‐molecule reaction–mass spectrometry." Journal of applied microbiology 113.5 (2012): 1097-1105.
37	Preti, George, et al. "Volatile compounds characteristic of sinus-related bacteria and infected sinus mucus: analysis by solid-phase microextraction and gas chromatography–mass spectrometry." Journal of Chromatography B877.22 (2009): 2011-2018.
38	Schöller, Charlotte, Søren Molin, and Ken Wilkins. "Volatile metabolites from some gram-negative bacteria." Chemosphere 35.7 (1997): 1487-1495.
39	Bunge, Michael, et al. "On-line monitoring of microbial volatile metabolites by proton transfer reaction-mass spectrometry." Applied and environmental microbiology 74.7 (2008): 2179-2186.
40	Wood, William L., et al. "Analysis of volatile bacterial metabolites by gas chromatography-mass spectrometry." Spectroscopy 21.6 (2006).
41	Carroll, Will, et al. "Detection of volatile compounds emitted by Pseudomonas aeruginosa using selected ion flow tube mass spectrometry." Pediatric pulmonology 39.5 (2005): 452-456.
42	Cox, Charles D., and J. Parker. "Use of 2-aminoacetophenone production in identification of Pseudomonas aeruginosa." Journal of clinical microbiology 9.4 (1979): 479-484.
43	Labows, JOHN N., et al. "Headspace analysis of volatile metabolites of Pseudomonas aeruginosa and related species by gas chromatography-mass spectrometry." Journal of Clinical Microbiology 12.4 (1980): 521-526.
44	Hayward, N. J., et al. "Development of specific tests for rapid detection of Escherichia coli and all species of Proteus in urine." Journal of clinical microbiology 6.3 (1977): 195-201.
45	J. Gao, Y. Zou, Y. Wang, F. Wang, L. Lang, P. Wang, Y. Zhou, K. Ying, Breath analysis for noninvasively differentiating Acinetobacter baumannii ventilator-associated pneumonia from its respiratory tract colonization of ventilated patients.(2016). J. Breath Res. 10 , 27102. doi:10.1088/1752-7155/10/2/027102.
46	Costa, C. P., Gonçalves Silva, D., Rudnitskaya, A., Almeida, A. & Rocha, S. M. (2016). Shedding light on Aspergillus niger volatile exometabolome. Sci. Rep. 6:27441. DOI: 10.1038/srep27441
47	M.E. Dolch, S. Janitza, A.-L. Boulesteix, C. Graßmann-Lichtenauer, S. Praun, W. Denzer, G. Schelling, S. Schubert (2016). Gram-negative and -positive bacteria differentiation in blood culture samples by headspace volatile compound analysis, J. Biol. Res. 23 . doi:10.1186/s40709-016-0040-0.
48	C.A. Rees, A. Shen, J.E. Hill, Characterization of the Clostridium difficile volatile metabolome using comprehensive two-dimensional gas chromatography time-of-flight mass spectrometry (2016). J. Chromatogr. B. 1039, 8–16. doi:10.1016/j.jchromb.2016.11.009.
49	C.A. Rees, A. Smolinska, J.E. Hill, The volatile metabolome of Klebsiella pneumoniae in human blood, J. Breath Res. 10 (2016) 27101. doi:10.1088/1752-7155/10/2/027101.
50	P. Španěl, K. Sovová, K. Dryahina, T. Doušová, P. Dřevínek, D. Smith, Do linear logistic model analyses of volatile biomarkers in exhaled breath of cystic fibrosis patients reliably indicate Pseudomonas aeruginosa infection? (2016). J. Breath Res. 10, 36013. doi:10.1088/1752-7155/10/3/036013.
51	K. Dryahina, K. Sovova, A. Nemec, P. Spanel, Differentiation of pulmonary bacterial pathogens in cystic fibrosis by volatile metabolites emitted by their in vitro cultures: Pseudomonas aeruginosa, Staphylococcus aureus, Stenotrophomonas maltophilia and the Burkholderia cepacia complex (2016). J. Breath Res. 10, 37102. doi:10.1088/1752-7155/10/3/037102.
52	J. Chen, J. Tang, H. Shi, C. Tang, R. Zhang, Characteristics of volatile organic compounds produced from five pathogenic bacteria by headspace-solid phase micro-extraction/gas chromatography-mass spectrometry (2016). J. Basic Microbiol. 9999, 1–10. doi:10.1002/jobm.201600505
53	C.A. Rees, F.A. Franchina, K. V Nordick, P.J. Kim, J.E. Hill, Expanding the Klebsiella pneumoniae volatile metabolome using advanced analytical instrumentation for the detection of novel metabolites, J. Appl. Microbiol. (2016). doi:10.1111/jam.13372
54	H.D. Bean, C.A. Rees, J.E. Hill, Comparative analysis of the volatile metabolomes of Pseudomonas aeruginosa clinical isolates (2016). J. Breath Res. 10, 47102. doi:10.1088/1752-7155/10/4/047102.
55	H.D. Bean, J.-M.D. Dimandja, J.E. Hill, Bacterial volatile discovery using solid phase microextraction and comprehensive two-dimensional gas chromatography–time-of-flight mass spectrometry (2012). J. Chromatogr. B. vol.901, 41–46. doi:10.1016/j.jchromb.2012.05.038.
56	A.H. Neerincx, B.P. Geurts, J. van Loon, V. Tiemes, J.J. Jansen, F.J.M. Harren, L.A.J. Kluijtmans, P.J.F.M. Merkus, S.M. Cristescu, L.M.C. Buydens, R.A. Wevers, Detection of Staphylococcus aureus in cystic fibrosis patients using breath VOC profiles (2016). J. Breath Res. 10, 46014. doi:10.1088/1752-7155/10/4/046014.
57	A.J. Scott-Thomas, M. Syhre, P.K. Pattemore, M. Epton, R. Laing, J. Pearson, S.T. Chambers, 2-Aminoacetophenone as a potential breath biomarker for Pseudomonas aeruginosa in the cystic fibrosis lung (2010). BMC Pulm. Med. 10, 56. doi:10.1186/1471-2466-10-56.
58	R.A. Allardyce, A.L. Hill, D.R. Murdoch, The rapid evaluation of bacterial growth and antibiotic susceptibility in blood cultures by selected ion flow tube mass spectrometry (2006). Diagn. Microbiol. Infect. Dis. 55, 255–261. doi:10.1016/j.diagmicrobio.2006.01.031.
59	T.J. Davies, VOLATILE PRODUCTS FROM ACETYLCHOLINE AS MARKERS IN THE Gas chromatogmphy-mass spectrometry (1984) . J. Chromatogr. Biomed. Appl. 307 , 11–21.
60	B. Enderby, D. Smith, W. Carroll, W. Lenney, Hydrogen cyanide as a biomarker for Pseudomonas aeruginosa in the breath of children with cystic fibrosis (2009). Pediatr. Pulmonol., 44 142–147. doi:10.1002/ppul.20963.
61	T. Hamilton-Kemp, M. Newman, R. Collins, H. Elgaali, K. Yu, D. Archbold, Production of the long-chain alcohols octanol, decanol, and dodecanol by Escherichia coli (2005). Curr. Microbiol. 51, 82–86. doi:10.1007/s00284-005-4469-x.
62	J. Julák, E. Procházková-Francisci, E. Stránská, V. Rosová, Evaluation of exudates by solid phase microextraction–gas chromatography (2003). J. Microbiol. Methods. 52, 115–122. doi:10.1016/S0167-7012(02)00148-3.
63	J. Kuzma, M. Nemecek-Marshall, W.H. Pollock, R. Fall, Bacteria produce the volatile hydrocarbon isoprene (1995). Curr. Microbiol. 30, 97–103. doi:10.1007/BF00294190.
64	J.M. Scotter, R.A. Allardyce, V.S. Langford, A. Hill, D.R. Murdoch, The rapid evaluation of bacterial growth in blood cultures by selected ion flow tube–mass spectrometry (SIFT-MS) and comparison with the BacT/ALERT automated blood culture system (2006). J. Microbiol. Methods. 65, 628–631. doi:10.1016/j.mimet.2005.09.016.
65	J.M. Zechman, S. Aldinger, J.N. Labows, Characterization of pathogenic bacteria by automated headspace concentration-gas chromatography (1986). J. Chromatogr. B Biomed. Sci. Appl. 377 49–57. doi:10.1016/S0378-4347(00)80760-4.
66	J. Julák, E. Stránská, V. Rosová, H. Geppert, P. Španěl, D. Smith, Bronchoalveolar lavage examined by solid phase microextraction, gas chromatography-mass spectrometry and selected ion flow tube mass spectrometry (2006). J. Microbiol. Methods. 65, 76–86. doi:10.1016/j.mimet.2005.06.009.
67	S.T. Chambers, M. Syhre, D.R. Murdoch, F. McCartin, M.J. Epton, Detection of 2-Pentylfuran in the breath of patients with Aspergillus fumigatus (2009). Med. Mycol. 47, 468–476. doi:10.1080/13693780802475212.
68	H. Elgaali, T.R. Hamilton-Kemp, M.C. Newman, R.W. Collins, K. Yu, D.D. Archbold, Comparison of long-chain alcohols and other volatile compounds emitted from food-borne and related Gram positive and Gram negative bacteria (2002). J. Basic Microbiol. 42, 373–380. doi:10.1002/1521-4028(200212)42:6<373::AID-JOBM373>3.0.CO;2-4.
69	J.W. Arnold, S.D. Senter, Use of digital aroma technology and SPME GC-MS to compare volatile compounds produced by bacteria isolated from processed poultry (1998) J. Sci. Food Agric. 78,343–348. doi:10.1002/(SICI)1097-0010(199811)78:3<343::AID-JSFA124>3.0.CO;2-5.
70	U. Siripatrawan, Rapid differentiation between E. coli and Salmonella Typhimurium using metal oxide sensors integrated with pattern recognition (2008), Sensors Actuators B Chem. 133, 414–419. doi:10.1016/j.snb.2008.02.046.
71	M. Lechner, A. Karlseder, D. Niederseer, P. Lirk, A. Neher, J. Rieder, H. Tilg, nitrate (2005). Helicobacter. 10, 385–390. doi:10.1111/j.1523-5378.2005.00345.x.
